# Supplementary material for: (E)-3-Phenyl-2-(1-tosyl-1H-indol-3-ylcarbon­yl)acrylonitrile
Source: Acta Crystallogr Sect E Struct Rep Online. 2012 Feb 10;68(Pt 3):o683–4. doi: 10.1107/S1600536812004886 (PMC3295467; doi:10.1107/S1600536812004886)
Supplement: Supplementary file 1 [file e-68-0o683-sup1.cif]

##############################################################################
#                                                                            #
# This CIF contains the data in a paper accepted for publication in          #
# Acta Crystallographica Section E. It conforms to the requirements of       #
# Notes for Authors for Acta Crystallographica Section E, and has been       #
# peer reviewed under the auspices of the IUCr Commission on Journals.       #
#                                                                            #
# Full details of the Crystallographic Information File format               #
# are given in the paper "The Crystallographic Information File (CIF):       #
# a New Standard Archive File for Crystallography" by S. R. Hall, F. H.      #
# Allen and I. D. Brown [Acta Cryst. (1991), A47, 655-685].                  #
#                                                                            #
# The current version of the core CIF dictionary is obtainable from          #
# ftp://ftp.iucr.org/pub/cif_core.dic.                                       #
#                                                                            #
# Software is freely available for graphical display of the structure(s)     #
# in this CIF. For information consult the CIF software page                 #
# http://www.iucr.org/resources/cif/software.                                #
#                                                                            #
# This file may be used for bona fide research purposes within the           #
# scientific community so long as proper attribution is given to the journal # 
# article from which it was obtained.                                        #
#                                                                            #
##############################################################################
data_I
_audit_creation_method     SHELXL97
_chemical_name_systematic
;
(<i>E</i>)-3-Phenyl-2-(1-tosyl-1<i>H</i>-indol-3-ylcarbonyl)acrylonitrile
;
_chemical_name_common     ?
_chemical_formula_moiety     'C25 H18 N2 O3 S'
_chemical_formula_sum     'C25 H18 N2 O3 S'
_chemical_formula_iupac     'C25 H18 N2 O3 S'
_chemical_formula_weight     426.47
_chemical_melting_point     ?
_symmetry_cell_setting     monoclinic
_symmetry_space_group_name_H-M     'C 2/c'
_symmetry_space_group_name_hall     '-C 2yc'
loop_
    _symmetry_equiv_pos_as_xyz
    'x, y, z'
    '-x, y, -z+1/2'
    'x+1/2, y+1/2, z'
    '-x+1/2, y+1/2, -z+1/2'
    '-x, -y, -z'
    'x, -y, z-1/2'
    '-x+1/2, -y+1/2, -z'
    'x+1/2, -y+1/2, z-1/2'
_cell_length_a     33.8741(13)
_cell_length_b     7.1294(3)
_cell_length_c     19.9180(9)
_cell_angle_alpha     90.00
_cell_angle_beta     118.4170(2)
_cell_angle_gamma     90.00
_cell_volume     4230.6(3)
_cell_formula_units_Z     8
_cell_measurement_reflns_used     5285
_cell_measurement_theta_min     1.37
_cell_measurement_theta_max     28.39
_cell_measurement_temperature     298(2)
_cell_special_details     ?
_exptl_crystal_description     block
_exptl_crystal_colour     colourless
_exptl_crystal_size_max     0.21
_exptl_crystal_size_mid     0.19
_exptl_crystal_size_min     0.15
_exptl_crystal_density_diffrn     1.339
_exptl_crystal_density_meas     ?
_exptl_crystal_density_method     'not measured'
_exptl_crystal_F_000     1776
_exptl_absorpt_coefficient_mu     0.183
_exptl_absorpt_correction_type     none
_exptl_absorpt_process_details     ?
_exptl_absorpt_correction_T_min     ?
_exptl_absorpt_correction_T_max     ?
_exptl_special_details     ?
_diffrn_ambient_temperature     298(2)
_diffrn_radiation_type     MoK\a
_diffrn_radiation_wavelength     0.71073
_diffrn_radiation_source     'fine-focus sealed tube'
_diffrn_radiation_monochromator     graphite
_diffrn_measurement_device_type     'Bruker SMART APEXII area-detector'
_diffrn_measurement_method     '\w and \f'
_diffrn_detector_area_resol_mean     ?
_diffrn_reflns_number     19948
_diffrn_reflns_av_R_equivalents     0.0660
_diffrn_reflns_av_sigmaI/netI     0.0820
_diffrn_reflns_theta_min     1.37
_diffrn_reflns_theta_max     28.39
_diffrn_reflns_theta_full     28.39
_diffrn_measured_fraction_theta_max     0.995
_diffrn_measured_fraction_theta_full     0.995
_diffrn_reflns_limit_h_min     -44
_diffrn_reflns_limit_h_max     45
_diffrn_reflns_limit_k_min     -9
_diffrn_reflns_limit_k_max     9
_diffrn_reflns_limit_l_min     -26
_diffrn_reflns_limit_l_max     21
_diffrn_standards_number     ?
_diffrn_standards_interval_count     ?
_diffrn_standards_interval_time     ?
_diffrn_standards_decay_%     ?
_refine_special_details
;
Refinement of <i>F</i>^2^ against ALL reflections. The weighted <i>R</i>-factor
<i>wR</i> and goodness of fit <i>S</i> are based on <i>F</i>^2^, conventional
<i>R</i>-factors <i>R</i> are based on <i>F</i>, with <i>F</i> set to zero for
negative <i>F</i>^2^. The threshold expression of <i>F</i>^2^ >
\s(<i>F</i>^2^) is used only for calculating <i>R</i>-factors(gt) <i>etc</i>.
and is not relevant to the choice of reflections for refinement.
<i>R</i>-factors based on <i>F</i>^2^ are statistically about twice as large
as those based on <i>F</i>, and <i>R</i>-factors based on ALL data will be
even larger.
;
_reflns_number_total     5285
_reflns_number_gt     2177
_reflns_threshold_expression     I>2\s(I)
_refine_ls_structure_factor_coef     Fsqd
_refine_ls_matrix_type     full
_refine_ls_R_factor_all     0.1531
_refine_ls_R_factor_gt     0.0510
_refine_ls_wR_factor_gt     0.1313
_refine_ls_wR_factor_ref     0.1763
_refine_ls_goodness_of_fit_ref     0.945
_refine_ls_restrained_S_all     0.945
_refine_ls_number_reflns     5285
_refine_ls_number_parameters     281
_refine_ls_number_restraints     0
_refine_ls_hydrogen_treatment     constr
_refine_ls_weighting_scheme     calc
_refine_ls_weighting_details
       'calc w = 1/[\s^2^(Fo^2^)+(0.0805P)^2^+0.0000P] where P=(Fo^2^+2Fc^2^)/3'
_atom_sites_solution_hydrogens     geom
_atom_sites_solution_primary     direct
_atom_sites_solution_secondary     difmap
_refine_ls_shift/su_max     0.000
_refine_ls_shift/su_mean     0.000
_refine_diff_density_max     0.251
_refine_diff_density_min     -0.250
_refine_ls_extinction_method     none
_refine_ls_extinction_coef     ?
_refine_ls_extinction_expression
                                  'Fc^*^=kFc[1+0.001xFc^2^\l^3^/sin(2\q)]^-1/4^'
loop_
    _atom_type_symbol
    _atom_type_description
    _atom_type_scat_dispersion_real
    _atom_type_scat_dispersion_imag
    _atom_type_scat_source
    'C' 'C' 0.0033 0.0016
                         'International Tables Vol C Tables 4.2.6.8 and 6.1.1.4'
    'H' 'H' 0.0000 0.0000
                         'International Tables Vol C Tables 4.2.6.8 and 6.1.1.4'
    'N' 'N' 0.0061 0.0033
                         'International Tables Vol C Tables 4.2.6.8 and 6.1.1.4'
    'O' 'O' 0.0106 0.0060
                         'International Tables Vol C Tables 4.2.6.8 and 6.1.1.4'
    'S' 'S' 0.1246 0.1234
                         'International Tables Vol C Tables 4.2.6.8 and 6.1.1.4'
_computing_data_collection     'APEX2 (Bruker, 2008)'
_computing_cell_refinement     'SAINT (Bruker, 2008)'
_computing_data_reduction     'SAINT (Bruker, 2008)'
_computing_structure_solution     'SHELXS97 (Sheldrick, 2008)'
_computing_structure_refinement     'SHELXL97 (Sheldrick, 2008)'
_computing_molecular_graphics
;
ORTEP-3 (Farrugia, 1997) and PLATON (Spek, 2009)
;
_computing_publication_material
;
SHELXL97 (Sheldrick, 2008), PLATON (Spek, 2009) and publCIF
(Westrip, 2010)
;
loop_
    _atom_site_type_symbol
    _atom_site_label
    _atom_site_fract_x
    _atom_site_fract_y
    _atom_site_fract_z
    _atom_site_U_iso_or_equiv
    _atom_site_adp_type
    _atom_site_calc_flag
    _atom_site_refinement_flags
    _atom_site_occupancy
    _atom_site_symmetry_multiplicity
    _atom_site_disorder_assembly
    _atom_site_disorder_group
    C C1 0.31518(8) 0.3247(4) 0.26078(18) 0.0600(7) Uani d . 1 1 . .
    C C2 0.30356(10) 0.4960(4) 0.2794(2) 0.0746(9) Uani d . 1 1 . .
    H H2 0.3167 0.5385 0.3296 0.090 Uiso calc R 1 1 . .
    C C3 0.27188(11) 0.5994(4) 0.2206(3) 0.0848(10) Uani d . 1 1 . .
    H H3 0.2632 0.7148 0.2310 0.102 Uiso calc R 1 1 . .
    C C4 0.25246(10) 0.5359(4) 0.1457(2) 0.0800(9) Uani d . 1 1 . .
    H H4 0.2306 0.6085 0.1071 0.096 Uiso calc R 1 1 . .
    C C5 0.26497(9) 0.3665(4) 0.12750(19) 0.0699(8) Uani d . 1 1 . .
    H H5 0.2521 0.3259 0.0771 0.084 Uiso calc R 1 1 . .
    C C6 0.29717(8) 0.2582(4) 0.18621(17) 0.0564(7) Uani d . 1 1 . .
    C C7 0.31823(8) 0.0804(4) 0.18886(16) 0.0555(7) Uani d . 1 1 . .
    C C8 0.34654(9) 0.0440(4) 0.26354(16) 0.0592(7) Uani d . 1 1 . .
    H H8 0.3643 -0.0626 0.2817 0.071 Uiso calc R 1 1 . .
    C C9 0.30954(9) -0.0416(4) 0.12459(16) 0.0591(7) Uani d . 1 1 . .
    C C10 0.34231(8) -0.1964(4) 0.13431(14) 0.0536(7) Uani d . 1 1 . .
    C C11 0.38775(10) -0.1755(4) 0.19112(16) 0.0576(7) Uani d . 1 1 . .
    C C12 0.32800(9) -0.3435(4) 0.08643(15) 0.0578(7) Uani d . 1 1 . .
    H H12 0.2983 -0.3363 0.0482 0.069 Uiso calc R 1 1 . .
    C C13 0.35158(9) -0.5115(4) 0.08504(15) 0.0546(7) Uani d . 1 1 . .
    C C14 0.33458(9) -0.6116(4) 0.01750(17) 0.0658(8) Uani d . 1 1 . .
    H H14 0.3087 -0.5700 -0.0248 0.079 Uiso calc R 1 1 . .
    C C15 0.35560(11) -0.7728(4) 0.0120(2) 0.0774(9) Uani d . 1 1 . .
    H H15 0.3440 -0.8379 -0.0339 0.093 Uiso calc R 1 1 . .
    C C16 0.39340(11) -0.8362(4) 0.0741(2) 0.0812(9) Uani d . 1 1 . .
    H H16 0.4079 -0.9431 0.0700 0.097 Uiso calc R 1 1 . .
    C C17 0.41011(11) -0.7421(4) 0.1426(2) 0.0809(9) Uani d . 1 1 . .
    H H17 0.4353 -0.7876 0.1852 0.097 Uiso calc R 1 1 . .
    C C18 0.38943(10) -0.5804(4) 0.14814(17) 0.0713(8) Uani d . 1 1 . .
    H H18 0.4009 -0.5170 0.1945 0.086 Uiso calc R 1 1 . .
    C C19 0.42361(9) 0.3581(4) 0.39664(15) 0.0606(7) Uani d . 1 1 . .
    C C20 0.45161(10) 0.2880(5) 0.37005(18) 0.0793(9) Uani d . 1 1 . .
    H H20 0.4490 0.1638 0.3541 0.095 Uiso calc R 1 1 . .
    C C21 0.48304(11) 0.4022(6) 0.36733(19) 0.0887(10) Uani d . 1 1 . .
    H H21 0.5017 0.3542 0.3493 0.106 Uiso calc R 1 1 . .
    C C22 0.48793(10) 0.5860(5) 0.39046(18) 0.0789(10) Uani d . 1 1 . .
    C C23 0.45972(10) 0.6538(5) 0.41689(19) 0.0803(9) Uani d . 1 1 . .
    H H23 0.4625 0.7779 0.4329 0.096 Uiso calc R 1 1 . .
    C C24 0.42765(10) 0.5417(4) 0.42011(17) 0.0716(8) Uani d . 1 1 . .
    H H24 0.4089 0.5896 0.4380 0.086 Uiso calc R 1 1 . .
    C C25 0.52268(11) 0.7124(6) 0.3866(2) 0.1128(13) Uani d . 1 1 . .
    H H25A 0.5393 0.6429 0.3672 0.169 Uiso calc R 1 1 . .
    H H25B 0.5428 0.7582 0.4368 0.169 Uiso calc R 1 1 . .
    H H25C 0.5080 0.8164 0.3534 0.169 Uiso calc R 1 1 . .
    N N1 0.34515(7) 0.1880(3) 0.30873(13) 0.0630(6) Uani d . 1 1 . .
    N N2 0.42442(9) -0.1524(3) 0.23564(16) 0.0792(8) Uani d . 1 1 . .
    O O1 0.36234(7) 0.3040(3) 0.43741(12) 0.0896(7) Uani d . 1 1 . .
    O O2 0.40187(7) 0.0271(3) 0.42345(11) 0.0830(6) Uani d . 1 1 . .
    O O3 0.27557(7) -0.0232(3) 0.06329(12) 0.0832(6) Uani d . 1 1 . .
    S S1 0.38381(3) 0.21122(11) 0.40061(4) 0.0698(3) Uani d . 1 1 . .
loop_
    _atom_site_aniso_label
    _atom_site_aniso_U_11
    _atom_site_aniso_U_22
    _atom_site_aniso_U_33
    _atom_site_aniso_U_12
    _atom_site_aniso_U_13
    _atom_site_aniso_U_23
    C1 0.0581(16) 0.0485(17) 0.088(2) -0.0027(14) 0.0464(16) -0.0045(16)
    C2 0.0714(19) 0.064(2) 0.105(2) -0.0046(17) 0.0555(19) -0.0165(19)
    C3 0.079(2) 0.058(2) 0.142(3) -0.0015(18) 0.072(2) -0.009(2)
    C4 0.0670(19) 0.060(2) 0.120(3) 0.0096(16) 0.051(2) 0.013(2)
    C5 0.0605(17) 0.0593(19) 0.096(2) 0.0004(15) 0.0419(17) 0.0019(17)
    C6 0.0508(15) 0.0480(16) 0.077(2) -0.0012(13) 0.0361(15) 0.0000(15)
    C7 0.0586(16) 0.0462(16) 0.0676(18) -0.0012(13) 0.0347(15) -0.0047(14)
    C8 0.0658(17) 0.0487(16) 0.0690(19) 0.0006(13) 0.0370(16) -0.0050(14)
    C9 0.0588(16) 0.0520(17) 0.0646(18) -0.0011(14) 0.0277(15) -0.0014(14)
    C10 0.0556(15) 0.0493(16) 0.0567(16) 0.0007(13) 0.0275(14) 0.0008(13)
    C11 0.0592(18) 0.0532(17) 0.0608(17) 0.0045(14) 0.0288(16) -0.0009(14)
    C12 0.0603(16) 0.0562(17) 0.0595(17) -0.0012(14) 0.0305(14) 0.0026(14)
    C13 0.0584(16) 0.0473(16) 0.0651(17) -0.0017(13) 0.0352(14) -0.0012(14)
    C14 0.0714(18) 0.0610(18) 0.0725(19) -0.0006(15) 0.0403(16) -0.0085(15)
    C15 0.093(2) 0.064(2) 0.090(2) -0.0005(18) 0.055(2) -0.0148(18)
    C16 0.090(2) 0.059(2) 0.117(3) 0.0085(18) 0.067(2) 0.002(2)
    C17 0.082(2) 0.060(2) 0.099(3) 0.0091(17) 0.042(2) 0.0116(19)
    C18 0.081(2) 0.0520(18) 0.080(2) 0.0044(16) 0.0374(18) 0.0024(15)
    C19 0.0656(17) 0.0619(19) 0.0548(16) -0.0023(15) 0.0290(14) -0.0033(14)
    C20 0.079(2) 0.082(2) 0.087(2) -0.0003(18) 0.0478(19) -0.0138(18)
    C21 0.075(2) 0.110(3) 0.093(2) -0.002(2) 0.050(2) -0.007(2)
    C22 0.0578(18) 0.095(3) 0.070(2) -0.0026(18) 0.0193(16) 0.0178(19)
    C23 0.072(2) 0.065(2) 0.089(2) -0.0021(17) 0.0269(18) 0.0049(17)
    C24 0.0721(19) 0.067(2) 0.080(2) -0.0013(16) 0.0406(17) -0.0026(17)
    C25 0.073(2) 0.143(4) 0.111(3) -0.020(2) 0.034(2) 0.029(3)
    N1 0.0689(14) 0.0563(14) 0.0699(15) -0.0030(12) 0.0381(13) -0.0106(13)
    N2 0.0704(17) 0.0706(17) 0.0851(18) 0.0043(14) 0.0276(15) 0.0005(14)
    O1 0.1087(16) 0.0969(17) 0.0961(16) -0.0169(13) 0.0755(14) -0.0299(13)
    O2 0.1187(17) 0.0612(13) 0.0717(13) -0.0003(12) 0.0473(12) 0.0074(10)
    O3 0.0740(13) 0.0767(14) 0.0737(13) 0.0158(11) 0.0147(12) -0.0106(11)
    S1 0.0880(6) 0.0691(6) 0.0650(5) -0.0087(4) 0.0467(4) -0.0094(4)
_geom_special_details
;
All e.s.d.'s (except the e.s.d. in the dihedral angle between two l.s. planes)
are estimated using the full covariance matrix. The cell e.s.d.'s are taken
into account individually in the estimation of e.s.d.'s in distances, angles
and torsion angles; correlations between e.s.d.'s in cell parameters are only
used when they are defined by crystal symmetry. An approximate (isotropic)
treatment of cell e.s.d.'s is used for estimating e.s.d.'s involving l.s.
planes.
;
loop_
    _geom_bond_atom_site_label_1
    _geom_bond_atom_site_label_2
    _geom_bond_site_symmetry_2
    _geom_bond_distance
    _geom_bond_publ_flag
    C1 C2 . 1.386(4) ?
    C1 C6 . 1.393(4) ?
    C1 N1 . 1.404(3) ?
    C2 C3 . 1.368(5) ?
    C2 H2 . 0.9300 ?
    C3 C4 . 1.389(5) ?
    C3 H3 . 0.9300 ?
    C4 C5 . 1.384(4) ?
    C4 H4 . 0.9300 ?
    C5 C6 . 1.393(4) ?
    C5 H5 . 0.9300 ?
    C6 C7 . 1.443(3) ?
    C7 C8 . 1.357(4) ?
    C7 C9 . 1.457(4) ?
    C8 N1 . 1.381(3) ?
    C8 H8 . 0.9300 ?
    C9 O3 . 1.223(3) ?
    C9 C10 . 1.511(3) ?
    C10 C12 . 1.343(3) ?
    C11 N2 1 1.144(3) ?
    C11 N2 . 1.144(3) ?
    C12 C13 . 1.447(4) ?
    C12 H12 . 0.9300 ?
    C13 C14 . 1.383(4) ?
    C13 C18 . 1.390(4) ?
    C14 C15 . 1.383(4) ?
    C14 H14 . 0.9300 ?
    C15 C16 . 1.366(4) ?
    C15 H15 . 0.9300 ?
    C16 C17 . 1.378(5) ?
    C16 H16 . 0.9300 ?
    C17 C18 . 1.380(4) ?
    C17 H17 . 0.9300 ?
    C18 H18 . 0.9300 ?
    C19 C24 . 1.375(4) ?
    C19 C20 . 1.381(4) ?
    C19 S1 . 1.738(3) ?
    C20 C21 . 1.362(4) ?
    C20 H20 . 0.9300 ?
    C21 C22 . 1.373(5) ?
    C21 H21 . 0.9300 ?
    C22 C23 . 1.379(4) ?
    C22 C25 . 1.513(4) ?
    C23 C24 . 1.375(4) ?
    C23 H23 . 0.9300 ?
    C24 H24 . 0.9300 ?
    C25 H25A . 0.9600 ?
    C25 H25B . 0.9600 ?
    C25 H25C . 0.9600 ?
    N1 S1 . 1.676(2) ?
    O1 S1 . 1.418(2) ?
    O2 S1 . 1.428(2) ?
loop_
    _geom_angle_atom_site_label_1
    _geom_angle_atom_site_label_2
    _geom_angle_atom_site_label_3
    _geom_angle_site_symmetry_1
    _geom_angle_site_symmetry_3
    _geom_angle
    _geom_angle_publ_flag
    C2 C1 C6 . . 123.3(3) ?
    C2 C1 N1 . . 129.4(3) ?
    C6 C1 N1 . . 107.3(2) ?
    C3 C2 C1 . . 116.9(3) ?
    C3 C2 H2 . . 121.6 ?
    C1 C2 H2 . . 121.6 ?
    C2 C3 C4 . . 121.5(3) ?
    C2 C3 H3 . . 119.3 ?
    C4 C3 H3 . . 119.3 ?
    C5 C4 C3 . . 121.2(3) ?
    C5 C4 H4 . . 119.4 ?
    C3 C4 H4 . . 119.4 ?
    C4 C5 C6 . . 118.6(3) ?
    C4 C5 H5 . . 120.7 ?
    C6 C5 H5 . . 120.7 ?
    C1 C6 C5 . . 118.5(3) ?
    C1 C6 C7 . . 107.6(2) ?
    C5 C6 C7 . . 133.9(3) ?
    C8 C7 C6 . . 106.7(2) ?
    C8 C7 C9 . . 126.2(2) ?
    C6 C7 C9 . . 127.1(3) ?
    C7 C8 N1 . . 110.3(2) ?
    C7 C8 H8 . . 124.9 ?
    N1 C8 H8 . . 124.9 ?
    O3 C9 C7 . . 120.9(2) ?
    O3 C9 C10 . . 119.4(2) ?
    C7 C9 C10 . . 119.6(2) ?
    C12 C10 C11 . . 122.4(2) ?
    C12 C10 C9 . . 119.0(2) ?
    C11 C10 C9 . . 118.5(2) ?
    N2 C11 C10 1 . 177.4(3) ?
    N2 C11 C10 . . 177.4(3) ?
    C10 C12 C13 . . 130.1(2) ?
    C10 C12 H12 . . 115.0 ?
    C13 C12 H12 . . 115.0 ?
    C14 C13 C18 . . 118.4(3) ?
    C14 C13 C12 . . 117.9(3) ?
    C18 C13 C12 . . 123.7(3) ?
    C15 C14 C13 . . 120.9(3) ?
    C15 C14 H14 . . 119.5 ?
    C13 C14 H14 . . 119.5 ?
    C16 C15 C14 . . 120.0(3) ?
    C16 C15 H15 . . 120.0 ?
    C14 C15 H15 . . 120.0 ?
    C15 C16 C17 . . 120.1(3) ?
    C15 C16 H16 . . 120.0 ?
    C17 C16 H16 . . 120.0 ?
    C16 C17 C18 . . 120.1(3) ?
    C16 C17 H17 . . 120.0 ?
    C18 C17 H17 . . 120.0 ?
    C17 C18 C13 . . 120.5(3) ?
    C17 C18 H18 . . 119.7 ?
    C13 C18 H18 . . 119.7 ?
    C24 C19 C20 . . 120.0(3) ?
    C24 C19 S1 . . 120.8(2) ?
    C20 C19 S1 . . 119.2(2) ?
    C21 C20 C19 . . 119.4(3) ?
    C21 C20 H20 . . 120.3 ?
    C19 C20 H20 . . 120.3 ?
    C20 C21 C22 . . 122.0(3) ?
    C20 C21 H21 . . 119.0 ?
    C22 C21 H21 . . 119.0 ?
    C21 C22 C23 . . 117.9(3) ?
    C21 C22 C25 . . 121.6(3) ?
    C23 C22 C25 . . 120.5(4) ?
    C24 C23 C22 . . 121.4(3) ?
    C24 C23 H23 . . 119.3 ?
    C22 C23 H23 . . 119.3 ?
    C23 C24 C19 . . 119.4(3) ?
    C23 C24 H24 . . 120.3 ?
    C19 C24 H24 . . 120.3 ?
    C22 C25 H25A . . 109.5 ?
    C22 C25 H25B . . 109.5 ?
    H25A C25 H25B . . 109.5 ?
    C22 C25 H25C . . 109.5 ?
    H25A C25 H25C . . 109.5 ?
    H25B C25 H25C . . 109.5 ?
    C8 N1 C1 . . 108.1(2) ?
    C8 N1 S1 . . 122.25(19) ?
    C1 N1 S1 . . 127.6(2) ?
    O1 S1 O2 . . 120.75(13) ?
    O1 S1 N1 . . 106.49(12) ?
    O2 S1 N1 . . 104.53(12) ?
    O1 S1 C19 . . 110.00(14) ?
    O2 S1 C19 . . 110.14(13) ?
    N1 S1 C19 . . 103.28(12) ?
loop_
    _geom_torsion_atom_site_label_1
    _geom_torsion_atom_site_label_2
    _geom_torsion_atom_site_label_3
    _geom_torsion_atom_site_label_4
    _geom_torsion_site_symmetry_1
    _geom_torsion_site_symmetry_2
    _geom_torsion_site_symmetry_3
    _geom_torsion_site_symmetry_4
    _geom_torsion
    _geom_torsion_publ_flag
    C6 C1 C2 C3 . . . . 1.7(4) ?
    N1 C1 C2 C3 . . . . -177.8(3) ?
    C1 C2 C3 C4 . . . . -0.3(4) ?
    C2 C3 C4 C5 . . . . -1.1(5) ?
    C3 C4 C5 C6 . . . . 1.0(4) ?
    C2 C1 C6 C5 . . . . -1.8(4) ?
    N1 C1 C6 C5 . . . . 177.8(2) ?
    C2 C1 C6 C7 . . . . 177.9(2) ?
    N1 C1 C6 C7 . . . . -2.5(3) ?
    C4 C5 C6 C1 . . . . 0.4(4) ?
    C4 C5 C6 C7 . . . . -179.3(3) ?
    C1 C6 C7 C8 . . . . 1.8(3) ?
    C5 C6 C7 C8 . . . . -178.5(3) ?
    C1 C6 C7 C9 . . . . 179.2(2) ?
    C5 C6 C7 C9 . . . . -1.1(5) ?
    C6 C7 C8 N1 . . . . -0.5(3) ?
    C9 C7 C8 N1 . . . . -177.9(2) ?
    C8 C7 C9 O3 . . . . 159.9(3) ?
    C6 C7 C9 O3 . . . . -17.1(4) ?
    C8 C7 C9 C10 . . . . -18.5(4) ?
    C6 C7 C9 C10 . . . . 164.5(2) ?
    O3 C9 C10 C12 . . . . -20.6(4) ?
    C7 C9 C10 C12 . . . . 157.8(2) ?
    O3 C9 C10 C11 . . . . 155.9(3) ?
    C7 C9 C10 C11 . . . . -25.7(3) ?
    C11 C10 C12 C13 . . . . 6.3(4) ?
    C9 C10 C12 C13 . . . . -177.3(2) ?
    C10 C12 C13 C14 . . . . -159.8(3) ?
    C10 C12 C13 C18 . . . . 22.1(4) ?
    C18 C13 C14 C15 . . . . -2.2(4) ?
    C12 C13 C14 C15 . . . . 179.6(2) ?
    C13 C14 C15 C16 . . . . 0.7(4) ?
    C14 C15 C16 C17 . . . . 1.3(5) ?
    C15 C16 C17 C18 . . . . -1.9(5) ?
    C16 C17 C18 C13 . . . . 0.3(5) ?
    C14 C13 C18 C17 . . . . 1.7(4) ?
    C12 C13 C18 C17 . . . . 179.8(2) ?
    S1 C19 C20 C21 . . . . -179.6(2) ?
    C19 C20 C21 C22 . . . . 0.1(5) ?
    C20 C21 C22 C23 . . . . -0.1(5) ?
    C20 C21 C22 C25 . . . . -179.5(3) ?
    C25 C22 C23 C24 . . . . 179.3(3) ?
    C22 C23 C24 C19 . . . . 0.1(5) ?
    C20 C19 C24 C23 . . . . -0.1(4) ?
    S1 C19 C24 C23 . . . . 179.4(2) ?
    C7 C8 N1 C1 . . . . -1.1(3) ?
    C7 C8 N1 S1 . . . . -166.10(19) ?
    C2 C1 N1 C8 . . . . -178.2(3) ?
    C6 C1 N1 C8 . . . . 2.2(3) ?
    C2 C1 N1 S1 . . . . -14.2(4) ?
    C6 C1 N1 S1 . . . . 166.19(18) ?
    C8 N1 S1 O1 . . . . -152.2(2) ?
    C1 N1 S1 O1 . . . . 45.9(2) ?
    C8 N1 S1 O2 . . . . -23.3(2) ?
    C1 N1 S1 O2 . . . . 174.8(2) ?
    C8 N1 S1 C19 . . . . 91.9(2) ?
    C1 N1 S1 C19 . . . . -70.0(2) ?
    C24 C19 S1 O1 . . . . -6.2(3) ?
    C20 C19 S1 O1 . . . . 173.4(2) ?
    C24 C19 S1 O2 . . . . -141.6(2) ?
    C20 C19 S1 O2 . . . . 37.9(3) ?
    C24 C19 S1 N1 . . . . 107.2(2) ?
    C20 C19 S1 N1 . . . . -73.3(2) ?
loop_
    _geom_hbond_atom_site_label_D
    _geom_hbond_atom_site_label_H
    _geom_hbond_atom_site_label_A
    _geom_hbond_site_symmetry_A
    _geom_hbond_distance_DH
    _geom_hbond_distance_HA
    _geom_hbond_distance_DA
    _geom_hbond_angle_DHA
    C18 H18 N2 1 0.93 2.73 3.433(4) 133.3
    C5 H5 O3 7 0.93 2.86 3.551(4) 132.0
data_global
_journal_date_recd_electronic     2012-01-27
_journal_date_accepted     2012-02-04
_journal_name_full     'Acta Crystallographica, Section E'
_journal_year     2012
_journal_volume     68
_journal_issue      3
_journal_page_first     o683
_journal_page_last     o684
_journal_paper_category     QO
_journal_paper_doi     10.1107/S1600536812004886
_journal_coeditor_code     KP2387
_publ_contact_author_name     'Seshadri, P. R.'
_publ_contact_author_address
;
Postgraduate and Research Department of Physics
Agurchand Manmull Jain College
Chennai 600 114
India
;
_publ_contact_author_email     seshadri_pr@yahoo.com
_publ_contact_author_fax     ?
_publ_contact_author_phone     '+919444225095'
_publ_section_title
;
(<i>E</i>)-3-Phenyl-2-(1-tosyl-1<i>H</i>-indol-3-ylcarbonyl)acrylonitrile
;
loop_
    _publ_author_name
    _publ_author_address
    'Paramasivam, S.'
;
Postgraduate and Research Department of Physics
Agurchand Manmull Jain College
Chennai 600 114
India
;
    'Bhaskar, G.'
;
Organic Chemistry Division
Central Leather Research Institute
Chennai 600 020
India
;
    'Seshadri, P. R.'
;
Postgraduate and Research Department of Physics
Agurchand Manmull Jain College
Chennai 600 114
India
;
    'Perumal, P. T.'
;
Organic Chemistry Division
Central Leather Research Institute
Chennai 600 020
India
;
