# Supplementary material for: (E)-3-Phenyl-2-(1-tosyl-1H-indol-3-ylcarbon­yl)acrylonitrile
Source: Acta Crystallogr Sect E Struct Rep Online. 2012 Feb 10;68(Pt 3):o683–4. doi: 10.1107/S1600536812004886 (PMC3295467; doi:10.1107/S1600536812004886)
Supplement: Supplementary file 2 [file e-68-0o683-Isup2.hkl]

#
# h,k,l, Fc-squared, Fo-squared, sigma(Fo-squared) and status flag
#
data_I
_shelx_title ' SPJAIN2 in C2/c'
_shelx_refln_list_code          4
_shelx_F_calc_maximum      397.96
_exptl_crystal_F_000      1776.00
_reflns_d_resolution_high  0.7474
 
loop_
 _symmetry_equiv_pos_as_xyz
 'x, y, z'
 '-x, y, -z+1/2'
 'x+1/2, y+1/2, z'
 '-x+1/2, y+1/2, -z+1/2'
 '-x, -y, -z'
 'x, -y, z-1/2'
 '-x+1/2, -y+1/2, -z'
 'x+1/2, -y+1/2, z-1/2'
 
_cell_length_a    33.8741
_cell_length_b     7.1294
_cell_length_c    19.9180
_cell_angle_alpha  90.000
_cell_angle_beta  118.417
_cell_angle_gamma  90.000
 
_shelx_F_squared_multiplier     1.000
 
loop_
 _refln_index_h
 _refln_index_k
 _refln_index_l
 _refln_F_squared_calc
 _refln_F_squared_meas
 _refln_F_squared_sigma
 _refln_observed_status
   2   0   0    12529.75    12466.61    480.68 o
   4   0   0    64651.62    64016.75   1381.05 o
   6   0   0     1006.14      776.47     26.43 o
   8   0   0     3547.22     3153.96     86.88 o
  10   0   0      588.55      531.35     24.14 o
  12   0   0     3632.76     4314.21    107.46 o
  14   0   0     2457.08     2228.03     84.47 o
  16   0   0      434.64      441.68     35.20 o
  18   0   0      116.81      140.21     26.28 o
  20   0   0       17.62       -3.06     21.80 o
  22   0   0     1525.26     1434.15     72.03 o
  24   0   0     1110.88     1167.26     67.52 o
  26   0   0     2996.72     3060.44    120.23 o
  28   0   0        2.73      -26.40     29.64 o
  30   0   0      619.76      708.21     63.17 o
  32   0   0      211.91      256.15     49.50 o
  34   0   0       25.61       -6.00     52.90 o
  36   0   0       12.37      -10.94     75.02 o
  38   0   0        5.85      -81.27     81.27 o
   1   1   0     8450.76     7921.00    240.84 o
   3   1   0    13469.84    12461.00    265.66 o
   5   1   0    16879.91    15282.43    282.35 o
   7   1   0      317.87      344.84     12.88 o
   9   1   0     1425.91     1262.92     29.94 o
  11   1   0      181.71      170.54     10.89 o
  13   1   0      729.74      771.88     25.15 o
  15   1   0      837.29      838.20     30.85 o
  17   1   0        3.26      -13.44     13.44 o
  19   1   0     1073.31     1011.50     38.69 o
  21   1   0        2.02       15.56     17.68 o
  23   1   0       23.85       21.97     25.69 o
  25   1   0      112.84       97.15     23.83 o
  27   1   0      369.36      414.04     36.48 o
  29   1   0      207.41      240.48     34.55 o
  31   1   0      105.31       69.46     35.24 o
  33   1   0      119.36       94.00     41.84 o
  35   1   0        3.04      -38.32     38.32 o
  37   1   0       29.27       24.98     60.16 o
  39   1   0        9.67       10.64     65.19 o
   0   2   0     8097.76     7498.95    287.42 o
   2   2   0    15432.31    14858.70    349.87 o
   4   2   0    22225.97    21565.83    563.16 o
   6   2   0     1375.57     1501.50     40.80 o
   8   2   0     1984.32     1955.55     49.94 o
  10   2   0     1382.67     1537.90     52.87 o
  12   2   0     5910.75     5573.27    109.56 o
  14   2   0      488.07      475.78     28.15 o
  16   2   0       31.80       24.98     13.16 o
  18   2   0      380.00      382.64     43.92 o
  20   2   0       67.00       48.21     26.78 o
  22   2   0      568.30      598.88     36.96 o
  24   2   0      836.99      820.18     49.21 o
  26   2   0       21.18       13.06     23.82 o
  28   2   0       37.97       43.34     31.47 o
  30   2   0       12.55      -23.29     30.94 o
  32   2   0      115.40      153.08     57.55 o
  34   2   0      133.80      203.88     60.71 o
  36   2   0        0.16       44.27     52.48 o
  38   2   0       15.89       -2.05     53.59 o
   1   3   0       16.30       -6.19     10.04 o
   3   3   0     1168.84     1163.17     43.45 o
   5   3   0    17832.10    17745.88    385.99 o
   7   3   0     4147.01     4276.54    106.82 o
   9   3   0      421.82      396.29     24.58 o
  11   3   0      118.41       81.40     13.76 o
  13   3   0      139.73      170.65     17.69 o
  15   3   0     1186.62     1097.43     35.63 o
  17   3   0        4.12       -5.78     12.96 o
  19   3   0     2105.52     1987.92     79.75 o
  21   3   0      863.43      924.03     58.65 o
  23   3   0     1957.98     2023.69     86.69 o
  25   3   0      532.70      678.65     73.59 o
  27   3   0      229.36      295.94     44.24 o
  29   3   0        5.90      -10.99     32.27 o
  31   3   0       56.30       52.63     37.75 o
  33   3   0       17.26       32.60     46.01 o
  35   3   0        4.52       35.64     51.92 o
  37   3   0        0.54       17.71     68.87 o
   0   4   0     2559.59     2291.15    113.94 o
   2   4   0     1040.95     1147.31     49.79 o
   4   4   0     2595.36     2428.95     77.49 o
   6   4   0       43.00       52.08     15.76 o
   8   4   0      428.99      514.12     31.08 o
  10   4   0      274.77      337.88     26.98 o
  12   4   0     2153.40     2236.61     71.47 o
  14   4   0      433.97      472.56     40.44 o
  16   4   0       35.82       22.43     40.69 o
  18   4   0      540.99      694.15     63.26 o
  20   4   0     1522.81     1496.10     77.24 o
  22   4   0       88.69       61.21     39.20 o
  24   4   0        0.94       17.18     29.22 o
  26   4   0        0.67       -4.81     29.10 o
  28   4   0       48.78       94.20     39.04 o
  30   4   0       47.91      -42.02     59.35 o
  32   4   0      114.66      150.38     73.96 o
  34   4   0       17.14      -32.21     64.61 o
  36   4   0        4.36      -42.42     96.90 o
   1   5   0     2531.11     2387.72     99.61 o
   3   5   0      914.51      779.12     44.85 o
   5   5   0     1871.74     1948.59     65.85 o
   7   5   0      521.99      579.75     37.11 o
   9   5   0     3918.47     3655.48    104.15 o
  11   5   0       80.81       80.84     27.07 o
  13   5   0      240.50      272.93     37.04 o
  15   5   0     1665.43     1617.07    105.89 o
  17   5   0      615.17      762.99     55.85 o
  19   5   0      803.65      806.84     59.72 o
  21   5   0      730.49      568.51     84.29 o
  23   5   0      270.53      262.37     47.78 o
  25   5   0      179.25      173.89     55.64 o
  27   5   0       23.17      131.85    109.40 o
  29   5   0       80.67       96.44     67.21 o
  31   5   0        1.94      -48.28     48.28 o
  33   5   0       17.08       -5.04     67.65 o
   0   6   0      809.96      731.14     96.06 o
   2   6   0       24.30       37.70     21.65 o
   4   6   0      333.20      252.15     30.52 o
   6   6   0        9.42      -19.62     19.62 o
   8   6   0       98.22      117.83     28.64 o
  10   6   0      197.81      199.84     35.29 o
  12   6   0       52.42        6.26     25.87 o
  14   6   0       11.83       17.16     26.24 o
  16   6   0       49.07        0.13     28.30 o
  18   6   0        0.47      -32.09     32.09 o
  20   6   0       31.23      -30.54     33.54 o
  22   6   0       17.17      -29.50     52.26 o
  24   6   0       13.41       33.09     99.24 o
  26   6   0       96.67      -26.57     66.42 o
  28   6   0       64.85       -8.74     62.51 o
  30   6   0        2.52      -67.21     67.21 o
   1   7   0      168.95      198.93     28.36 o
   3   7   0     1058.26     1113.00     62.92 o
   5   7   0       51.06       21.37     32.17 o
   7   7   0      313.04      358.02     61.59 o
   9   7   0      223.64       98.44     42.83 o
  11   7   0        4.40       24.33     34.65 o
  13   7   0        6.32       22.62     33.95 o
  15   7   0        9.18      -13.83     38.12 o
  17   7   0       20.62       -2.78     46.80 o
  19   7   0        8.51      -50.63     50.63 o
  21   7   0        0.99      -35.06     50.06 o
  23   7   0       22.67       84.90     70.05 o
  25   7   0       46.92       19.28     67.88 o
  27   7   0       22.74       28.13     84.39 o
   0   8   0       56.94       34.38     82.83 o
   2   8   0        5.67       24.27     40.72 o
   4   8   0      202.07      173.47     54.98 o
   6   8   0       76.71       29.43     46.61 o
   8   8   0       14.34      -42.98     42.98 o
  10   8   0        0.62       -1.83     46.40 o
  12   8   0        2.07      -26.08     64.91 o
  14   8   0      139.61      140.88     54.41 o
  16   8   0       21.09       21.74     52.74 o
  18   8   0       54.77       85.22     72.40 o
  20   8   0        0.01       28.08     69.16 o
   9   9   0        0.01      -13.41     77.20 o
  11   9   0        0.19      -92.67    160.97 o
 -39   1   1       24.14       14.79     90.65 o
 -37   1   1        7.29       -5.59     72.78 o
 -35   1   1       42.70       65.60     42.54 o
 -33   1   1      208.57      189.27     59.33 o
 -31   1   1       22.65      -10.20     29.69 o
 -29   1   1      168.32      146.95     28.17 o
 -27   1   1      104.34       89.70     22.93 o
 -25   1   1      165.01      137.25     33.30 o
 -23   1   1      131.38       63.65     25.07 o
 -21   1   1      457.53      459.45     28.97 o
 -19   1   1      959.10     1057.89     38.05 o
 -17   1   1       83.83       85.28     13.53 o
 -15   1   1     2353.88     2298.70     54.55 o
 -13   1   1     1069.00     1031.09     29.18 o
 -11   1   1      582.89      467.02     15.46 o
  -9   1   1     1261.18     1281.51     29.64 o
  -7   1   1       56.20       56.90      7.39 o
  -5   1   1       68.83      126.82      9.74 o
  -3   1   1    57303.98    59009.29   1518.14 o
  -1   1   1      831.79      706.11     21.51 o
   1   1   1    26629.60    26326.41    552.67 o
   3   1   1     4502.10     4750.10    117.14 o
   5   1   1     7719.22     7361.98    134.39 o
   7   1   1        5.79        3.98      7.45 o
   9   1   1     5403.07     4813.48     80.87 o
  11   1   1     1753.26     1400.35     32.81 o
  13   1   1     3466.28     3480.04     66.89 o
  15   1   1       87.66       30.40     11.74 o
  17   1   1      229.18      213.04     19.18 o
  19   1   1     2868.14     3120.83     74.00 o
  21   1   1      515.60      531.04     38.84 o
  23   1   1      584.75      605.14     35.84 o
  25   1   1        8.04      -13.12     20.97 o
  27   1   1       41.67       20.52     27.05 o
  29   1   1        2.72        9.45     26.36 o
  31   1   1      275.99      287.98     50.12 o
  33   1   1       15.03      -25.16     36.55 o
  35   1   1       18.95      -13.77     51.57 o
  37   1   1        9.49      -53.59     53.59 o
 -38   2   1       73.74       60.38     56.71 o
 -36   2   1       30.72       24.91     49.03 o
 -34   2   1        0.03      -36.01     36.01 o
 -32   2   1        3.60        3.99     34.10 o
 -30   2   1       13.41      -19.12     29.10 o
 -28   2   1      162.35      100.96     41.51 o
 -26   2   1      494.54      487.92     41.94 o
 -24   2   1      751.82      880.85     49.46 o
 -22   2   1        8.04      -16.73     16.73 o
 -20   2   1      125.97      114.63     19.56 o
 -18   2   1      900.95      991.58     35.69 o
 -16   2   1      267.24      306.40     18.39 o
 -14   2   1     1602.77     1641.09     41.46 o
 -12   2   1       64.92       54.04     13.35 o
 -10   2   1     4154.75     4384.83     98.04 o
  -8   2   1     2728.75     2434.38     58.89 o
  -6   2   1     2951.40     2842.95     71.79 o
  -4   2   1      705.72      981.33     42.50 o
  -2   2   1     7340.36     7111.52    195.41 o
   0   2   1      181.17      189.30     19.90 o
   2   2   1      172.68      135.96     12.57 o
   4   2   1      272.90      278.18     21.32 o
   6   2   1     1840.32     2078.43     64.95 o
   8   2   1        4.35        1.62      8.56 o
  10   2   1        4.91       -3.19      7.81 o
  12   2   1        3.20       -4.14     11.65 o
  14   2   1      116.58       52.02     17.50 o
  16   2   1     3720.80     3497.85     88.42 o
  18   2   1      167.65      189.77     21.31 o
  20   2   1      616.32      616.58     39.35 o
  22   2   1      116.17       65.32     29.01 o
  24   2   1      296.14      256.25     39.13 o
  26   2   1        1.45      -21.11     21.11 o
  28   2   1      159.24      156.36     37.36 o
  30   2   1       15.83       10.82     35.74 o
  32   2   1      116.95      111.96     44.39 o
  34   2   1       43.10       32.92     50.54 o
  36   2   1        0.31      -45.49     45.49 o
  38   2   1        3.37      -40.43     58.95 o
 -37   3   1        4.41      -60.71     60.71 o
 -35   3   1        8.85      -21.11     56.94 o
 -33   3   1        6.91      -42.47     42.68 o
 -31   3   1        6.81       11.09     38.19 o
 -29   3   1       50.73       21.91     30.97 o
 -27   3   1      213.83      250.66     45.07 o
 -25   3   1      277.62      295.34     40.06 o
 -23   3   1      694.27      819.00    108.96 o
 -21   3   1       51.76       63.78     26.01 o
 -19   3   1     1765.01     1681.10     56.80 o
 -17   3   1      136.54       93.28     16.70 o
 -15   3   1     4156.03     4249.86     89.67 o
 -13   3   1       65.10       88.51     14.51 o
 -11   3   1     1935.66     2049.93     57.80 o
  -9   3   1      164.07      149.54     17.60 o
  -7   3   1     4109.81     4278.40    106.52 o
  -5   3   1     1930.12     1970.58     57.56 o
  -3   3   1     7010.59     6449.35    184.62 o
  -1   3   1        2.10       -2.95     15.14 o
   1   3   1     2841.22     2695.15     77.07 o
   3   3   1     2890.86     2966.56     84.13 o
   5   3   1     1986.01     2277.87     69.08 o
   7   3   1     1984.76     2024.22     63.57 o
   9   3   1     4328.54     4279.56     99.85 o
  11   3   1        7.26       10.42     11.58 o
  13   3   1       33.88       18.66     10.96 o
  15   3   1       52.03       32.65     14.04 o
  17   3   1       25.82       38.29     21.77 o
  19   3   1     1129.79     1190.33     76.91 o
  21   3   1      122.77       71.85     40.63 o
  23   3   1       40.25        4.38     28.00 o
  25   3   1       79.56       69.75     51.16 o
  27   3   1        9.65      -15.11     29.05 o
  29   3   1       27.05       24.59     37.72 o
  31   3   1        9.33       -4.26     40.90 o
  33   3   1       21.23       84.72     54.13 o
  35   3   1       21.03        8.02     52.13 o
  37   3   1       18.26      -21.02     62.96 o
 -36   4   1       12.80      -27.40     65.52 o
 -34   4   1        5.89      -43.84     55.09 o
 -32   4   1       40.17       39.35     98.46 o
 -30   4   1       76.58       61.01     58.45 o
 -28   4   1      143.26      175.85     41.86 o
 -26   4   1      117.42       96.29     34.58 o
 -24   4   1      271.83      259.94     47.00 o
 -22   4   1        9.45       11.79     27.33 o
 -20   4   1      182.00      177.44     32.83 o
 -18   4   1      275.42      347.92     38.62 o
 -16   4   1      156.09      183.69     30.06 o
 -14   4   1        0.04       15.63     15.59 o
 -12   4   1     2554.13     2571.89     71.24 o
 -10   4   1       18.25        3.34     14.77 o
  -8   4   1      897.09      778.08     37.33 o
  -6   4   1      810.86      929.07     39.95 o
  -4   4   1      338.48      271.98     25.63 o
  -2   4   1     3079.15     3408.11    110.00 o
   0   4   1     1839.65     1952.23     82.68 o
   2   4   1      342.88      377.85     27.61 o
   4   4   1      201.22      253.27     24.57 o
   6   4   1       61.82       77.43     17.63 o
   8   4   1     1158.07     1329.54     64.33 o
  10   4   1      904.46      931.20     86.26 o
  12   4   1      714.45      651.46     45.35 o
  14   4   1      728.18      687.77     68.15 o
  16   4   1      829.97      778.28     64.52 o
  18   4   1      112.53      113.10     32.30 o
  20   4   1      155.05      214.73     33.21 o
  22   4   1      276.35      372.56     77.27 o
  24   4   1      246.93      246.37     59.29 o
  26   4   1       60.88       99.29     38.69 o
  28   4   1        2.10        0.76     42.28 o
  30   4   1        4.14       44.51     45.47 o
  32   4   1       61.38       31.91     65.69 o
  34   4   1       32.43      -21.73     93.77 o
 -33   5   1       11.62      118.67     74.77 o
 -31   5   1        0.55      -24.31     55.47 o
 -29   5   1       47.34      -50.74     53.42 o
 -27   5   1       58.50       33.53     59.27 o
 -25   5   1       64.84        2.04     42.94 o
 -23   5   1        0.10       19.28     45.19 o
 -21   5   1       90.59      106.84     50.69 o
 -19   5   1      379.09      348.55     63.62 o
 -17   5   1        3.44      -14.41     24.78 o
 -15   5   1      534.32      500.90     46.15 o
 -13   5   1      450.66      427.19     40.96 o
 -11   5   1      363.77      280.14     30.01 o
  -9   5   1      515.04      524.85     45.55 o
  -7   5   1      745.69      975.75     46.64 o
  -5   5   1     2423.08     2433.83     69.17 o
  -3   5   1        0.08      -15.08     15.08 o
  -1   5   1      521.99      618.57     59.98 o
   1   5   1     1538.90     1678.67     92.50 o
   3   5   1     1254.90     1308.34     56.47 o
   5   5   1       27.12       18.39     17.55 o
   7   5   1      260.17      264.73     27.87 o
   9   5   1      439.16      475.79     41.30 o
  11   5   1      818.46      847.53     54.72 o
  13   5   1       36.18       55.20     27.61 o
  15   5   1      777.72      723.57     55.32 o
  17   5   1      516.84      504.90     47.71 o
  19   5   1      227.26      139.58     33.51 o
  21   5   1       85.33       33.27     29.98 o
  23   5   1       43.80       43.07     37.97 o
  25   5   1       16.75        5.10     50.19 o
  27   5   1       27.96      105.11     53.83 o
  29   5   1        7.65       36.28     61.48 o
  31   5   1       40.98      119.30     76.58 o
  33   5   1       22.34        5.65    117.21 o
 -30   6   1        0.00       -6.66     69.63 o
 -28   6   1       52.63       29.83     82.83 o
 -26   6   1       40.21        1.66     62.70 o
 -24   6   1      177.69      335.82     84.10 o
 -22   6   1      174.73      152.90    116.44 o
 -20   6   1      235.39      277.03     60.29 o
 -18   6   1       19.16       14.35     39.13 o
 -16   6   1       19.61       10.48     41.51 o
 -14   6   1        7.91       -8.58     25.90 o
 -12   6   1        0.14        9.95     25.96 o
 -10   6   1       30.41       10.95     25.59 o
  -8   6   1     2221.88     2115.41     72.30 o
  -6   6   1        0.04       38.19     21.40 o
  -4   6   1      394.90      296.77     46.22 o
  -2   6   1      694.64      771.43     43.99 o
   0   6   1      312.63      324.84     33.71 o
   2   6   1     1613.50     1754.72     64.72 o
   4   6   1       92.50       89.82     25.95 o
   6   6   1      887.44      823.77     65.96 o
   8   6   1       39.62       43.96     26.22 o
  10   6   1       60.89       59.56     28.58 o
  12   6   1      671.81      843.67     59.90 o
  14   6   1        1.10       -3.68     39.13 o
  16   6   1        0.57      -12.08     41.37 o
  18   6   1       22.67       17.43     32.33 o
  20   6   1       80.83      113.89     43.36 o
  22   6   1      209.23      280.64     79.43 o
  24   6   1       50.08        9.55     92.99 o
  26   6   1        2.09       31.56     65.04 o
  28   6   1      124.57      228.87     83.31 o
  30   6   1       17.85       -0.78     89.86 o
 -27   7   1        6.09      -17.65     71.70 o
 -25   7   1       41.75      -53.79     58.22 o
 -23   7   1        2.35       63.90     67.21 o
 -21   7   1        4.36        2.20     57.82 o
 -19   7   1       24.39       27.59     54.87 o
 -17   7   1        6.76       42.77     52.90 o
 -15   7   1        9.94      -31.80     31.80 o
 -13   7   1        2.12      -40.34     42.18 o
 -11   7   1       25.02       76.49     38.14 o
  -9   7   1       17.61       51.34     40.12 o
  -7   7   1      184.22      134.27     70.83 o
  -5   7   1      137.85       97.78     37.48 o
  -3   7   1        0.18      -10.87     21.90 o
  -1   7   1      958.30     1083.86     49.26 o
   1   7   1      539.72      454.01     41.03 o
   3   7   1       36.28       53.94     38.37 o
   5   7   1       97.85      102.85     37.26 o
   7   7   1      140.71      153.71     35.90 o
   9   7   1       60.30       20.68     30.03 o
  11   7   1       42.74      -17.33     36.87 o
  13   7   1      323.04      366.86     68.35 o
  15   7   1       30.03       -2.18     35.87 o
  17   7   1       42.13       41.43     45.49 o
  19   7   1        3.77      -43.89     47.89 o
  21   7   1       59.71      -23.15     57.74 o
  23   7   1        0.48       22.82     62.42 o
  25   7   1       21.39       90.81    130.50 o
 -22   8   1       99.13      120.52     75.99 o
 -20   8   1      368.31      514.74    103.25 o
 -18   8   1       14.96       14.12     66.71 o
 -16   8   1      199.70      125.94     71.11 o
 -14   8   1        2.35      -81.27     81.27 o
 -12   8   1      137.76      276.13     87.44 o
 -10   8   1       77.78      102.38     56.18 o
  -8   8   1        1.42        6.04     45.42 o
  -6   8   1      110.13      108.92     59.93 o
  -4   8   1        0.32      -34.85     34.85 o
  -2   8   1       73.42       97.72     53.18 o
   0   8   1       34.10       45.05     48.87 o
   2   8   1        4.44      -36.94     36.94 o
   4   8   1        0.10       18.83     37.08 o
   6   8   1      125.70      218.66     57.51 o
   8   8   1       17.27      -23.45     47.17 o
  10   8   1       52.36      -34.47     44.74 o
  12   8   1       23.21       28.32     44.99 o
  14   8   1        2.33        3.61     49.97 o
  16   8   1        6.84      -49.78     49.78 o
  18   8   1        9.27      -36.96     53.75 o
  20   8   1        1.25       34.72     70.99 o
 -13   9   1        8.91      -32.82    120.34 o
 -11   9   1       19.76       25.01    117.21 o
  -9   9   1       91.50      140.66    118.78 o
  -7   9   1        1.13       60.95    103.15 o
  -5   9   1       14.89      -56.26     96.90 o
  -3   9   1       19.10       -1.56    101.58 o
   7   9   1        0.60      -65.86     65.86 o
   9   9   1        5.24      -45.95     84.39 o
  11   9   1        7.75      -72.91     72.91 o
 -40   0   2       33.90      -76.58     79.71 o
 -38   0   2      111.12      215.68    100.02 o
 -36   0   2       19.13       24.30     61.56 o
 -34   0   2       11.70      -11.44    107.68 o
 -32   0   2        5.76       35.86     34.14 o
 -30   0   2      524.44      525.49     53.54 o
 -28   0   2     1217.39     1447.49    126.36 o
 -26   0   2       43.17       42.25     29.35 o
 -24   0   2      317.40      335.00     41.66 o
 -22   0   2       13.20       14.14     25.94 o
 -20   0   2      196.53      223.60     29.78 o
 -18   0   2     1926.58     1719.66     68.94 o
 -16   0   2      100.69       74.47     18.02 o
 -14   0   2     7221.46     7270.05    158.94 o
 -12   0   2     1092.74     1293.43     37.74 o
 -10   0   2      798.92      998.86     35.55 o
  -8   0   2    51220.89    51156.80   1216.94 o
  -6   0   2     8229.25     7739.40    213.97 o
  -4   0   2    41989.53    39579.22   1251.38 o
  -2   0   2    13338.09    12603.09    400.43 o
   0   0   2       38.79       85.51     12.98 o
   2   0   2    12791.91    11458.57    257.69 o
   4   0   2   117875.35   117601.27   2531.37 o
   6   0   2     2591.83     2650.00     63.95 o
   8   0   2      800.90      854.68     43.59 o
  10   0   2     5781.07     5802.65    153.65 o
  12   0   2      774.32      676.64     42.34 o
  14   0   2     4796.25     4730.19    272.43 o
  16   0   2     5030.89     5087.27    271.52 o
  18   0   2      162.01      184.90     32.23 o
  20   0   2     1365.84     1260.76     68.10 o
  22   0   2      747.89      738.56     87.53 o
  24   0   2       12.55       82.55     33.08 o
  26   0   2      885.78      814.25     62.37 o
  28   0   2      135.39       93.62     39.39 o
  30   0   2        6.20       33.95     43.60 o
  32   0   2       86.09       15.37     48.93 o
  34   0   2       30.53      -17.19     67.20 o
  36   0   2       27.19      162.54    100.02 o
  38   0   2       21.26       21.88     90.64 o
 -41   1   2        4.84      -14.81     62.96 o
 -39   1   2       17.71       47.87     62.27 o
 -37   1   2       24.95       -1.74     61.19 o
 -35   1   2      195.93      199.28     48.40 o
 -33   1   2      332.74      363.49     51.28 o
 -31   1   2       21.18      -14.89     25.05 o
 -29   1   2      182.32      170.56     25.75 o
 -27   1   2      445.16      500.00     33.15 o
 -25   1   2       69.57       51.07     20.49 o
 -23   1   2      382.38      388.90     33.38 o
 -21   1   2     2597.10     2476.03     61.94 o
 -19   1   2     1080.80     1103.44     37.68 o
 -17   1   2     1871.13     1849.93     44.08 o
 -15   1   2     3838.20     3952.79     77.14 o
 -13   1   2      716.30      840.76     22.91 o
 -11   1   2     4580.95     4476.74     75.02 o
  -9   1   2    84769.08    81116.45   1497.95 o
  -7   1   2    92049.22    93837.91   1739.24 o
  -5   1   2     1196.44     1020.81     43.97 o
  -3   1   2       41.29       38.65      5.97 o
  -1   1   2     2246.92     2284.00     58.96 o
   1   1   2     7487.18     7335.95    159.07 o
   3   1   2     2487.45     2450.47     56.89 o
   5   1   2     8171.78     8094.06    140.82 o
   7   1   2     1933.23     2160.13     47.25 o
   9   1   2     4297.43     4225.48     73.39 o
  11   1   2      793.45      848.79     32.64 o
  13   1   2     5091.58     4627.25     86.73 o
  15   1   2       69.39       57.44     13.15 o
  17   1   2     3600.83     3721.77     79.15 o
  19   1   2      433.07      447.42     27.47 o
  21   1   2        2.98       -4.83     19.04 o
  23   1   2      261.73      299.61     29.66 o
  25   1   2      194.14      193.17     29.02 o
  27   1   2       50.72       33.67     28.47 o
  29   1   2        1.81      -10.74     27.20 o
  31   1   2      119.76       85.99     50.76 o
  33   1   2       40.27       -0.46     44.09 o
  35   1   2        0.77      -52.41     52.41 o
  37   1   2        1.34       77.10     65.86 o
 -40   2   2       12.40      -23.18     94.55 o
 -38   2   2        4.06      -10.47     51.71 o
 -36   2   2       11.07       76.90     44.59 o
 -34   2   2        6.41       31.69     36.60 o
 -32   2   2      114.85       47.57     36.37 o
 -30   2   2        0.69       20.46     30.81 o
 -28   2   2     1097.15     1341.58     81.79 o
 -26   2   2      239.80      234.31     28.71 o
 -24   2   2       99.26      167.36     25.24 o
 -22   2   2       22.11        7.09     15.47 o
 -20   2   2        1.89       -4.18     12.77 o
 -18   2   2        0.33       -1.16     10.94 o
 -16   2   2     1406.83     1468.26     39.35 o
 -14   2   2    10807.23    10856.12    213.56 o
 -12   2   2    10426.59    10663.11    208.53 o
 -10   2   2     1492.44     1244.28     38.48 o
  -8   2   2     8143.79     7995.00    165.56 o
  -6   2   2      276.46      306.99     21.95 o
  -4   2   2    11170.88    10928.54    261.51 o
  -2   2   2     1471.07     1300.61     40.56 o
   0   2   2       53.09        8.71      8.28 o
   2   2   2     2606.42     2489.40     72.10 o
   4   2   2      312.40      323.14     16.20 o
   6   2   2    11316.50    11627.01    281.96 o
   8   2   2      521.36      539.70     26.90 o
  10   2   2     9570.15     9468.53    178.47 o
  12   2   2      197.70      287.15     19.82 o
  14   2   2     2227.54     2222.20     59.14 o
  16   2   2     4921.81     5350.39    133.84 o
  18   2   2      675.89      623.82     32.56 o
  20   2   2      203.15      287.60     30.07 o
  22   2   2        7.46        1.11     22.81 o
  24   2   2       32.04       39.23     25.02 o
  26   2   2       90.77      121.23     31.22 o
  28   2   2      444.31      455.69     51.75 o
  30   2   2        0.24      -34.60     34.60 o
  32   2   2       27.23      -41.67     43.43 o
  34   2   2        0.05       15.23     47.20 o
  36   2   2        1.08      -51.04     51.04 o
 -39   3   2        3.47      -10.94     71.70 o
 -37   3   2        6.57       10.44     63.43 o
 -35   3   2        0.16       34.84     60.09 o
 -33   3   2       19.34       36.02     38.46 o
 -31   3   2       34.17       -1.73     42.23 o
 -29   3   2      426.03      397.14     62.04 o
 -27   3   2      296.36      410.55     45.69 o
 -25   3   2      437.69      446.57     46.44 o
 -23   3   2      207.80      203.49     34.89 o
 -21   3   2       42.66       48.85     20.12 o
 -19   3   2     2405.59     2376.51     73.75 o
 -17   3   2      411.96      437.32     25.27 o
 -15   3   2      180.15      232.77     17.61 o
 -13   3   2      496.02      479.17     24.88 o
 -11   3   2      968.72      909.21     32.95 o
  -9   3   2     1048.87     1071.00     40.22 o
  -7   3   2     3878.77     4209.79    105.00 o
  -5   3   2       14.13       36.13     11.09 o
  -3   3   2     7485.80     8134.29    366.55 o
  -1   3   2      707.11      738.83     31.44 o
   1   3   2     4649.00     4655.84    116.05 o
   3   3   2    10737.24    11756.94    259.95 o
   5   3   2        4.61      -11.65     11.65 o
   7   3   2      333.28      308.54     21.00 o
   9   3   2      569.07      568.65     45.68 o
  11   3   2      929.32      880.40     51.15 o
  13   3   2      208.35      208.31     22.11 o
  15   3   2      498.77      515.67     41.34 o
  17   3   2        3.57      -10.50     24.81 o
  19   3   2     1448.23     1564.71     80.95 o
  21   3   2      598.60      593.00     47.00 o
  23   3   2       21.53       19.77     27.07 o
  25   3   2        2.69        7.55     29.40 o
  27   3   2        3.29       35.18     34.81 o
  29   3   2       62.92       80.82     41.73 o
  31   3   2        6.48       39.76     46.39 o
  33   3   2      143.97      230.21     66.51 o
  35   3   2       10.67       32.01     56.80 o
 -36   4   2        0.27      132.90     78.35 o
 -34   4   2        3.28        4.37     65.34 o
 -32   4   2        1.49       12.03     60.42 o
 -30   4   2       43.21       -3.84     38.50 o
 -28   4   2       29.03       38.47     37.55 o
 -26   4   2       36.98       45.72     31.08 o
 -24   4   2      890.75      850.26     58.67 o
 -22   4   2      138.94      142.41     32.09 o
 -20   4   2      132.25      167.40     55.90 o
 -18   4   2      757.29      715.72    121.32 o
 -16   4   2     4057.32     4109.13    123.98 o
 -14   4   2       63.64       56.00     16.34 o
 -12   4   2      127.64      117.28     18.23 o
 -10   4   2       10.56       25.33     20.90 o
  -8   4   2       57.96       82.11     19.56 o
  -6   4   2     8169.60     7868.21    184.90 o
  -4   4   2      134.48      196.02     23.95 o
  -2   4   2     1086.25      930.55     45.75 o
   0   4   2      564.20      424.22     26.53 o
   2   4   2      216.30      215.92     24.08 o
   4   4   2      248.66      287.72     22.84 o
   6   4   2      148.37      173.52     19.14 o
   8   4   2     2621.11     2584.20     81.92 o
  10   4   2      208.73      157.53     29.66 o
  12   4   2      309.94      318.51     38.80 o
  14   4   2     1330.34     1476.92     62.63 o
  16   4   2     2579.55     2481.15    109.11 o
  18   4   2      219.00      197.62     35.63 o
  20   4   2      592.40      509.64     44.34 o
  22   4   2      289.48      269.09     39.63 o
  24   4   2       78.60       36.56     32.02 o
  26   4   2       26.01        7.15     32.20 o
  28   4   2      118.41      148.07     52.35 o
  30   4   2       80.67       95.72     73.40 o
  32   4   2       10.18       32.79     49.12 o
  34   4   2        2.51      -62.47     62.47 o
 -35   5   2       20.94      -44.65     70.21 o
 -33   5   2       18.51      -21.06     86.74 o
 -31   5   2       50.01       25.08     67.20 o
 -29   5   2      100.57      137.65     66.72 o
 -27   5   2       13.42       -2.99     61.73 o
 -25   5   2        0.01       15.47     39.15 o
 -23   5   2        8.25       15.87     38.09 o
 -21   5   2      130.19      126.52     42.55 o
 -19   5   2        4.54       -8.54     30.89 o
 -17   5   2      666.04      619.90    112.36 o
 -15   5   2        6.52      -20.32     21.88 o
 -13   5   2        6.27       18.97     20.40 o
 -11   5   2     2621.33     2541.68     81.45 o
  -9   5   2      101.83       82.50     24.45 o
  -7   5   2      845.13      840.60     49.57 o
  -5   5   2        1.11       -8.82     18.64 o
  -3   5   2      124.89      128.27     26.39 o
  -1   5   2      248.83      254.04     28.87 o
   1   5   2       37.32       32.65     17.56 o
   3   5   2     1923.43     1879.06     62.94 o
   5   5   2      778.62      894.41     42.27 o
   7   5   2       54.89       28.15     24.38 o
   9   5   2       11.77      -10.21     22.45 o
  11   5   2       62.02       78.54     40.36 o
  13   5   2     1750.37     1651.91     89.67 o
  15   5   2        1.90      -22.24     24.15 o
  17   5   2       63.46        8.82     27.06 o
  19   5   2       77.49       55.84     30.91 o
  21   5   2       40.42       57.36     30.94 o
  23   5   2       71.93       48.53     33.94 o
  25   5   2       25.12       18.35     45.04 o
  27   5   2        0.17       45.44     48.23 o
  29   5   2       37.65       96.43     68.23 o
  31   5   2       25.39      -25.71     67.20 o
 -32   6   2        2.35        7.69     69.32 o
 -30   6   2        5.74      -61.35     62.44 o
 -28   6   2        0.16       80.70     65.34 o
 -26   6   2       16.46        9.54    133.62 o
 -24   6   2        4.88       26.73     58.19 o
 -22   6   2       40.68       90.35     46.10 o
 -20   6   2      200.31      208.02     52.53 o
 -18   6   2        0.59      -22.45     29.89 o
 -16   6   2       50.35       38.56     37.32 o
 -14   6   2       98.77       84.20     33.10 o
 -12   6   2        2.34      -13.62     24.68 o
 -10   6   2      119.61      119.91     26.50 o
  -8   6   2       61.32       56.49     22.98 o
  -6   6   2        0.13       19.79     20.70 o
  -4   6   2      183.24      116.75     25.70 o
  -2   6   2        1.92      -12.89     18.99 o
   0   6   2       30.97        8.92     22.85 o
   2   6   2      168.59      118.15     28.38 o
   4   6   2        9.99       40.89     25.81 o
   6   6   2      322.82      298.59     38.41 o
   8   6   2      323.64      325.75     50.55 o
  10   6   2      181.19      175.29     35.37 o
  12   6   2      148.18       87.76     32.38 o
  14   6   2       30.23      -11.37     26.78 o
  16   6   2      133.97      116.91     37.23 o
  18   6   2      149.44      186.50     41.22 o
  20   6   2      103.60      121.72     45.51 o
  22   6   2       25.48       23.27     47.84 o
  24   6   2        1.33      -18.81     59.70 o
  26   6   2       15.62      106.82     71.91 o
  28   6   2        9.85       -9.08     61.64 o
 -27   7   2       10.39       62.83     80.49 o
 -25   7   2        2.14       -4.44     74.23 o
 -23   7   2      156.93      160.36     89.87 o
 -21   7   2        3.82       62.11     60.98 o
 -19   7   2       55.20      115.15    115.65 o
 -17   7   2        3.20       -1.99     41.05 o
 -15   7   2      102.94      223.79     53.80 o
 -13   7   2        2.20      -20.69     35.73 o
 -11   7   2      362.85      401.03     82.30 o
  -9   7   2       18.07        8.90     37.83 o
  -7   7   2      561.86      614.93     68.33 o
  -5   7   2       56.88       55.84     30.00 o
  -3   7   2      575.05      684.77     48.30 o
  -1   7   2       60.64       62.39     24.93 o
   1   7   2       31.28       12.28     27.64 o
   3   7   2      254.37      328.20     41.63 o
   5   7   2      230.13      203.19     48.73 o
   7   7   2      539.46      720.31     76.14 o
   9   7   2       43.72       54.08     33.35 o
  11   7   2      716.78      980.55     68.67 o
  13   7   2       73.56       19.01     33.65 o
  15   7   2       40.32      100.42     39.19 o
  17   7   2        3.85        7.87     44.40 o
  19   7   2       25.35       22.51     52.16 o
  21   7   2       22.93       10.00     67.19 o
  23   7   2       97.95       85.01     76.15 o
  25   7   2       35.29       72.72     75.02 o
 -22   8   2        0.69      -62.94     62.94 o
 -20   8   2        0.06      102.40     71.93 o
 -18   8   2       49.90        4.37     62.68 o
 -16   8   2       47.12      121.90    118.78 o
 -14   8   2       35.58        9.38    109.40 o
 -12   8   2      246.93      279.76    123.47 o
 -10   8   2      189.92      425.60     86.69 o
  -8   8   2        1.63      -40.17     52.94 o
  -6   8   2      123.65      170.44     47.83 o
  -4   8   2       50.11       13.13     59.39 o
  -2   8   2       38.23       68.03     55.20 o
   0   8   2       87.46       83.53     50.60 o
   2   8   2        0.18      -12.74     45.25 o
   4   8   2       85.28       66.41     41.76 o
   6   8   2      105.58      123.65     49.40 o
   8   8   2        0.19       36.36     50.12 o
  10   8   2       12.17      133.50     52.36 o
  12   8   2        0.11      -12.82     44.24 o
  14   8   2        0.15        9.77     50.52 o
  16   8   2        0.02        2.36     61.70 o
  18   8   2        0.10      -51.71     61.55 o
 -13   9   2        0.73      -15.63    118.78 o
 -11   9   2        3.61       71.89    121.90 o
  -7   9   2       55.11       17.19    103.15 o
  -5   9   2        6.48       75.02    101.58 o
  -3   9   2       13.82       39.07    106.27 o
  -1   9   2      141.58      187.55    120.34 o
   5   9   2        0.39       -9.04     71.27 o
   7   9   2       13.13       -0.40    120.34 o
   9   9   2        9.95       -4.42     71.89 o
 -41   1   3        0.04      -34.25     54.12 o
 -39   1   3        8.88       12.24     48.57 o
 -37   1   3        1.97      -40.09     45.16 o
 -35   1   3        1.77       -8.54     34.53 o
 -33   1   3       21.04       70.13     30.80 o
 -31   1   3      807.44      761.80     52.16 o
 -29   1   3      203.50      233.71     28.05 o
 -27   1   3      884.78      932.27     42.23 o
 -25   1   3       38.19        3.17     16.99 o
 -23   1   3      884.28      817.60     47.27 o
 -21   1   3      201.65      254.16     20.41 o
 -19   1   3      612.77      598.75     23.97 o
 -17   1   3      238.29      255.86     19.42 o
 -15   1   3      912.29      953.03     29.42 o
 -13   1   3      288.59      399.04     16.10 o
 -11   1   3    15683.48    15473.18    252.89 o
  -9   1   3   107200.75   109273.41   2022.12 o
  -7   1   3     1250.96     1188.29     40.40 o
  -5   1   3   158369.75   172585.17   3664.14 o
  -3   1   3     2352.72     2248.90     65.79 o
  -1   1   3    40159.26    40266.45    791.02 o
   1   1   3       63.88       62.71     11.75 o
   3   1   3    19395.75    18824.93    319.19 o
   5   1   3    36075.55    35550.13    543.35 o
   7   1   3     4913.28     5261.28     88.91 o
   9   1   3     2477.71     2263.51     51.61 o
  11   1   3        0.95       -1.92      9.19 o
  13   1   3      350.03      392.74     19.60 o
  15   1   3      152.24      105.73     16.17 o
  17   1   3     3214.12     2927.46     70.75 o
  19   1   3      340.54      369.77     43.28 o
  21   1   3      972.75     1046.28     49.16 o
  23   1   3       33.37       26.00     23.62 o
  25   1   3      616.80      743.32     50.98 o
  27   1   3        0.01      -14.33     26.68 o
  29   1   3       48.04       53.25     39.06 o
  31   1   3        1.00      -23.52     37.13 o
  33   1   3       34.96      -21.71     47.95 o
  35   1   3      130.28      178.07     93.77 o
 -40   2   3        0.47      -52.53    153.16 o
 -38   2   3        5.21        2.19     62.44 o
 -36   2   3       19.49      -16.02     38.67 o
 -34   2   3        0.02      -30.46     35.41 o
 -32   2   3       46.50       17.90     45.12 o
 -30   2   3        1.24       -9.39     29.37 o
 -28   2   3     1196.03     1303.11     70.86 o
 -26   2   3       21.76        1.81     23.10 o
 -24   2   3      226.06      197.13     24.71 o
 -22   2   3        9.91       13.51     15.04 o
 -20   2   3       96.06      105.46     15.77 o
 -18   2   3      132.22      135.42     14.19 o
 -16   2   3     1084.61     1221.37     35.68 o
 -14   2   3     8714.11     8704.39    174.18 o
 -12   2   3     1653.56     1688.46     41.42 o
 -10   2   3    23112.48    23413.20    550.08 o
  -8   2   3     3433.71     3497.34    104.65 o
  -6   2   3    21216.82    20585.85    478.72 o
  -4   2   3     3093.35     2826.91     74.08 o
  -2   2   3    31756.78    31288.08    723.27 o
   0   2   3     2758.16     2394.73     64.18 o
   2   2   3     1966.67     1970.11     52.90 o
   4   2   3     2485.03     2228.96     75.69 o
   6   2   3     2501.01     2163.14     61.83 o
   8   2   3        6.70      -11.57     11.57 o
  10   2   3     1506.04     1507.48     62.24 o
  12   2   3       53.73       53.10     13.49 o
  14   2   3     2032.26     2017.47     61.85 o
  16   2   3      622.60      736.37     34.07 o
  18   2   3      594.24      698.68     41.04 o
  20   2   3      409.36      435.23     36.60 o
  22   2   3      586.69      625.72     46.80 o
  24   2   3      759.53      874.53     54.54 o
  26   2   3       21.48       17.25     26.64 o
  28   2   3       26.47       -4.97     54.36 o
  30   2   3       14.25      -21.55     35.21 o
  32   2   3       12.20       12.31     48.43 o
  34   2   3        0.69      -42.48     47.78 o
  36   2   3        0.44      -16.76    100.80 o
 -39   3   3        2.07      -37.73     66.79 o
 -37   3   3       35.54       57.21    122.68 o
 -35   3   3        9.54      121.90     67.62 o
 -33   3   3        5.70      -44.05     71.76 o
 -31   3   3      104.53      141.36     39.63 o
 -29   3   3       72.46       83.56     32.12 o
 -27   3   3      190.04       96.07     33.53 o
 -25   3   3      112.45       96.11     29.19 o
 -23   3   3      446.35      546.09     35.98 o
 -21   3   3        0.32      -15.56     15.56 o
 -19   3   3      463.72      473.11     48.47 o
 -17   3   3       59.46       69.95     14.07 o
 -15   3   3        5.68       13.02     10.95 o
 -13   3   3     1934.70     1996.19     57.89 o
 -11   3   3        5.02        8.60     10.86 o
  -9   3   3     2682.87     2953.58     76.79 o
  -7   3   3      499.73      540.88     38.61 o
  -5   3   3     5709.25     5544.07    159.67 o
  -3   3   3       81.71      141.25     18.19 o
  -1   3   3     1754.45     1901.33     53.81 o
   1   3   3     1314.31     1330.45     57.36 o
   3   3   3     4756.00     4854.30    128.14 o
   5   3   3      217.52      269.02     27.61 o
   7   3   3      981.45     1021.08     51.61 o
   9   3   3      796.30      948.76     45.15 o
  11   3   3      227.93      256.77     20.31 o
  13   3   3      682.56      740.10     42.80 o
  15   3   3     1213.11     1313.60     67.94 o
  17   3   3     1273.26     1207.14     71.81 o
  19   3   3      283.11      218.33     34.13 o
  21   3   3        0.34       15.54     26.56 o
  23   3   3       24.58      -19.32     27.56 o
  25   3   3      207.81      160.74     39.25 o
  27   3   3       29.36      -16.83     34.86 o
  29   3   3      222.36      184.00     69.36 o
  31   3   3        0.94      -42.90     42.90 o
  33   3   3       12.20      -29.54     53.60 o
  35   3   3        8.07      -51.31     80.98 o
 -38   4   3        3.21       67.85     77.29 o
 -36   4   3       13.88       -6.44     61.30 o
 -34   4   3       82.92       61.90     59.36 o
 -32   4   3       41.92      148.85     69.10 o
 -30   4   3      152.56      240.33     51.03 o
 -28   4   3       95.72      122.40     41.09 o
 -26   4   3      511.55      539.10     58.47 o
 -24   4   3      855.24      851.21     98.60 o
 -22   4   3       32.08       41.25     37.45 o
 -20   4   3      192.48      226.41     55.95 o
 -18   4   3      850.69     1050.43     53.93 o
 -16   4   3       47.83       30.17     19.99 o
 -14   4   3     1120.91     1156.84     45.11 o
 -12   4   3     3450.72     3538.58    106.66 o
 -10   4   3     2484.02     2626.09     85.29 o
  -8   4   3      275.12      248.25     19.83 o
  -6   4   3      288.85      248.27     25.30 o
  -4   4   3     4011.24     4050.09    126.61 o
  -2   4   3      885.07      926.07     40.12 o
   0   4   3     4906.02     4740.56    117.83 o
   2   4   3     7318.33     7787.22    181.32 o
   4   4   3      113.53      123.82     17.81 o
   6   4   3     1472.70     1650.05     59.65 o
   8   4   3       20.69       21.85     35.63 o
  10   4   3      809.49      773.69     53.56 o
  12   4   3      163.51       96.32     23.94 o
  14   4   3     3401.40     3400.49    120.89 o
  16   4   3      214.10      242.03     39.03 o
  18   4   3      419.44      371.25     38.93 o
  20   4   3      389.33      371.38     42.43 o
  22   4   3        3.90       36.51     28.84 o
  24   4   3        0.89      -24.01     28.30 o
  26   4   3      123.62      150.25     51.44 o
  28   4   3        4.81        6.55     46.07 o
  30   4   3       35.32       -0.70     52.58 o
  32   4   3        2.72       47.47     54.31 o
 -35   5   3        1.75       30.66     70.05 o
 -33   5   3      118.61        4.87     56.56 o
 -31   5   3       16.32      -48.11    101.58 o
 -29   5   3        2.96       -9.92     54.34 o
 -27   5   3       58.54       48.91     46.33 o
 -25   5   3       54.82       28.51     43.35 o
 -23   5   3      711.25      863.00     85.49 o
 -21   5   3       27.62       32.65     37.98 o
 -19   5   3        5.89       -4.42     30.63 o
 -17   5   3      265.57      180.09     43.79 o
 -15   5   3      777.21      762.61     49.73 o
 -13   5   3     2183.17     2283.96     83.77 o
 -11   5   3      245.98      279.25     25.01 o
  -9   5   3      767.67      714.01     35.50 o
  -7   5   3      883.35      973.36     43.64 o
  -5   5   3        3.01       19.11     18.14 o
  -3   5   3      853.25      833.26     61.60 o
  -1   5   3      317.31      272.48     44.34 o
   1   5   3       18.64        2.72     18.52 o
   3   5   3      594.71      606.98     35.53 o
   5   5   3      167.24      151.92     25.76 o
   7   5   3      730.64      726.33     53.54 o
   9   5   3      839.94      710.84     51.36 o
  11   5   3       90.85       80.45     27.74 o
  13   5   3      644.40      715.16     66.36 o
  15   5   3       32.57       11.93     26.66 o
  17   5   3       50.35       63.30     31.30 o
  19   5   3      175.71      158.48     37.89 o
  21   5   3       24.17      -29.22     29.22 o
  23   5   3      123.93      139.39     45.93 o
  25   5   3        9.89       38.56     42.19 o
  27   5   3       31.39       43.94     55.67 o
  29   5   3        1.76        6.42     96.11 o
  31   5   3        6.60       38.62     78.77 o
 -32   6   3       10.98        8.19     66.96 o
 -30   6   3       15.64      -29.80     60.71 o
 -28   6   3       76.19      105.38     71.27 o
 -26   6   3        1.72        4.94     55.22 o
 -24   6   3       32.00       -8.97     47.25 o
 -22   6   3      135.81      307.57     62.81 o
 -20   6   3        8.80       17.81     37.58 o
 -18   6   3        3.70       -5.68     33.17 o
 -16   6   3      611.69      647.52     70.52 o
 -14   6   3      205.88      269.47     48.05 o
 -12   6   3       10.98       -0.06     31.47 o
 -10   6   3      660.29      710.01     56.45 o
  -8   6   3     1220.55     1239.34     62.20 o
  -6   6   3     3395.86     3508.73    124.17 o
  -4   6   3      876.90      982.08     55.11 o
  -2   6   3     1875.94     1783.17     81.55 o
   0   6   3      178.15      129.96     28.63 o
   2   6   3      405.94      408.31     43.14 o
   4   6   3       33.06        7.05     24.75 o
   6   6   3      259.18      270.46     39.56 o
   8   6   3       36.41       15.11     25.73 o
  10   6   3      869.15      754.60     61.39 o
  12   6   3       31.54       71.77     29.21 o
  14   6   3      243.27      244.13     49.67 o
  16   6   3       67.47       72.71     33.90 o
  18   6   3      112.17      106.47     50.03 o
  20   6   3      301.96      313.20     54.83 o
  22   6   3       42.50      -15.46     53.91 o
  24   6   3       59.02       32.84     49.03 o
  26   6   3        2.17      -56.96     63.66 o
  28   6   3        3.40        5.28     93.77 o
 -29   7   3       94.10      114.78     83.31 o
 -27   7   3        0.07      -31.62     66.26 o
 -25   7   3       46.51      -70.83     99.24 o
 -23   7   3       37.65       31.81     63.66 o
 -21   7   3      108.91      187.72     70.83 o
 -19   7   3        0.38       12.40     51.28 o
 -17   7   3        5.88      -13.19     37.33 o
 -15   7   3        8.86       -0.96     34.85 o
 -13   7   3       35.76       80.40     54.93 o
 -11   7   3       59.87       99.79     59.31 o
  -9   7   3       95.75        0.67     48.76 o
  -7   7   3       22.92        9.84     32.59 o
  -5   7   3      747.29      771.75     78.94 o
  -3   7   3      201.78      165.71     36.34 o
  -1   7   3      303.74      228.59     39.39 o
   1   7   3      489.86      625.84     66.66 o
   3   7   3       90.56       59.19     57.42 o
   5   7   3      353.18      332.52     43.37 o
   7   7   3       29.77       46.77     31.56 o
   9   7   3      427.38      405.48     48.26 o
  11   7   3        0.01      -28.85     28.85 o
  13   7   3      192.78      189.43     41.60 o
  15   7   3       84.09      118.61     43.98 o
  17   7   3       34.51       51.71     46.94 o
  19   7   3      163.66      108.86     57.25 o
  21   7   3       68.14      -14.35     49.24 o
  23   7   3        5.07      -17.66     55.96 o
 -22   8   3       36.12      -58.19     58.19 o
 -20   8   3       14.72      -44.65     60.09 o
 -18   8   3       18.59      -23.44    114.09 o
 -16   8   3       35.80      -84.39    101.59 o
 -14   8   3       64.87       12.50    106.27 o
 -12   8   3       92.54       76.58    101.59 o
 -10   8   3       12.60      -37.72     69.55 o
  -8   8   3       72.50       74.78     56.38 o
  -6   8   3        8.87        4.69     49.73 o
  -4   8   3        0.14       -6.95     50.23 o
  -2   8   3        0.15       44.79     39.04 o
   0   8   3       32.30      140.47     52.84 o
   2   8   3       34.43       52.17     50.13 o
   4   8   3       43.38       70.46     51.13 o
   6   8   3      133.38       92.71     65.42 o
   8   8   3      170.70      215.81     52.21 o
  10   8   3       25.39        3.41     44.55 o
  12   8   3       19.06      -44.00     49.13 o
  14   8   3       59.43       35.56     67.32 o
  16   8   3        4.63       48.55     53.82 o
  18   8   3        1.96        5.08     60.50 o
 -13   9   3       78.20     -114.09    114.09 o
  -9   9   3       41.98      -32.82     98.46 o
  -7   9   3        1.00      -28.13    101.58 o
  -5   9   3        1.93       71.89    103.15 o
  -3   9   3        0.36      123.46    110.96 o
  -1   9   3        3.23      -18.75    104.71 o
   1   9   3        5.18      -34.38    104.71 o
   3   9   3        0.51      -19.61    146.91 o
   5   9   3        2.31       37.16     74.44 o
   7   9   3        0.00      -23.75     67.15 o
   9   9   3        6.50       41.95     77.62 o
 -42   0   4      114.80      106.28     98.46 o
 -40   0   4       37.99      121.90     89.08 o
 -38   0   4       32.42      -12.85     52.94 o
 -36   0   4       31.13       19.91     62.35 o
 -34   0   4        0.50      -20.49     41.08 o
 -32   0   4      121.42      157.54     39.54 o
 -30   0   4     2506.36     2734.07    115.57 o
 -28   0   4      238.73      189.26     37.98 o
 -26   0   4       27.04       33.92     26.45 o
 -24   0   4      711.95      760.08     51.10 o
 -22   0   4      404.36      360.87     35.02 o
 -20   0   4      241.98      260.21     46.47 o
 -18   0   4      519.33      596.12     39.29 o
 -16   0   4      637.78      663.60     40.16 o
 -14   0   4     1581.61     1549.42     60.28 o
 -12   0   4     9465.86     8538.43    214.09 o
 -10   0   4      348.12      332.48     23.67 o
  -8   0   4   120453.59   117247.26   3141.96 o
  -6   0   4     2175.52     1885.59     73.09 o
  -4   0   4    27053.46    26666.48    723.11 o
  -2   0   4     1146.10      897.12     36.62 o
   0   0   4   108842.84   113493.84   2444.81 o
   2   0   4    98699.38   103968.02   2240.97 o
   4   0   4    47119.41    45847.21    994.01 o
   6   0   4    14588.39    13751.25    340.75 o
   8   0   4       24.36       30.17     15.07 o
  10   0   4     3846.12     3419.36    125.83 o
  12   0   4     2966.54     3323.51     99.64 o
  14   0   4    12631.73    12462.03    409.18 o
  16   0   4      127.11      139.03     26.61 o
  18   0   4     1545.98     1508.08    102.68 o
  20   0   4        4.77       20.27     29.80 o
  22   0   4      765.68      879.44     69.22 o
  24   0   4      149.47      211.00     64.96 o
  26   0   4       58.57       65.42     42.21 o
  28   0   4       16.64       61.73     45.70 o
  30   0   4       16.20       22.83     49.35 o
  32   0   4       39.94       43.57     62.96 o
  34   0   4        0.42       32.82     84.39 o
  36   0   4        0.79      -34.38     92.21 o
 -41   1   4        2.20       44.77     53.42 o
 -39   1   4       22.38       74.37     52.88 o
 -37   1   4       45.43       98.81     48.72 o
 -35   1   4        0.22       16.63     33.90 o
 -33   1   4       91.55      165.12     32.11 o
 -31   1   4     1161.97     1148.67     59.64 o
 -29   1   4       57.58       49.82     29.00 o
 -27   1   4       15.76        7.54     18.90 o
 -25   1   4       82.63       80.22     19.84 o
 -23   1   4       66.24       54.60     16.54 o
 -21   1   4       17.98       39.67     12.31 o
 -19   1   4      916.98      899.02     38.45 o
 -17   1   4       81.01       84.45     13.60 o
 -15   1   4     3106.12     3064.69     65.05 o
 -13   1   4    29612.37    28358.93    483.20 o
 -11   1   4       94.86       88.92     15.28 o
  -9   1   4     8228.34     8265.04    189.46 o
  -7   1   4    23881.93    23579.92    516.21 o
  -5   1   4    34323.51    33367.89    784.57 o
  -3   1   4    21600.80    21064.14    416.42 o
  -1   1   4     9588.38     9000.02    163.64 o
   1   1   4    13759.45    13987.74    238.46 o
   3   1   4     5305.07     5142.94     94.19 o
   5   1   4     4456.35     4233.30     76.45 o
   7   1   4       12.51       21.74     10.16 o
   9   1   4     1539.98     1688.76     50.10 o
  11   1   4     2188.09     1981.77     49.21 o
  13   1   4      696.55      721.33     27.63 o
  15   1   4     1146.84     1278.27     39.53 o
  17   1   4      238.62      195.29     22.71 o
  19   1   4       27.15       23.49     19.95 o
  21   1   4      282.25      298.17     33.14 o
  23   1   4       46.43       23.38     23.21 o
  25   1   4        4.95      -25.31     25.31 o
  27   1   4       37.28        3.82     28.85 o
  29   1   4       21.62      -31.42     31.42 o
  31   1   4       80.09       77.89     56.71 o
  33   1   4       19.82      -15.55     54.69 o
  35   1   4       24.33       76.98     66.52 o
 -40   2   4       12.59      -60.08     60.08 o
 -38   2   4        0.69      -57.82     57.82 o
 -36   2   4      140.75      131.07     54.74 o
 -34   2   4      376.42      357.72     74.84 o
 -32   2   4        0.91       21.19     29.53 o
 -30   2   4       10.20      -17.48     24.88 o
 -28   2   4     1655.79     1786.81     71.83 o
 -26   2   4       14.34       37.90     35.47 o
 -24   2   4     1906.90     1975.09     62.88 o
 -22   2   4      139.65      131.76     17.07 o
 -20   2   4      260.22      236.02     17.71 o
 -18   2   4     3624.78     3681.48     82.00 o
 -16   2   4     3970.46     3960.77     85.36 o
 -14   2   4      982.78      971.62     34.34 o
 -12   2   4      124.85      101.91     15.93 o
 -10   2   4    10846.33    11460.63    309.88 o
  -8   2   4      560.21      419.75     33.56 o
  -6   2   4        4.93        0.95     10.38 o
  -4   2   4      524.98      550.29     22.61 o
  -2   2   4      211.60      173.56     13.76 o
   0   2   4     2686.14     2672.29     67.50 o
   2   2   4     8612.44     8603.95    178.95 o
   4   2   4     8861.11     8496.40    214.54 o
   6   2   4        2.39       -3.88     13.51 o
   8   2   4      165.12      146.69     18.78 o
  10   2   4     4833.42     5030.40    141.90 o
  12   2   4     3017.44     2911.44     85.12 o
  14   2   4     2117.77     2081.44     61.18 o
  16   2   4      100.31      117.33     32.08 o
  18   2   4      484.98      546.16     38.73 o
  20   2   4        0.51        9.86     21.91 o
  22   2   4      235.12      289.77     47.25 o
  24   2   4        3.93       24.17     26.62 o
  26   2   4      109.09        8.80     29.77 o
  28   2   4       20.53      -17.90     32.24 o
  30   2   4        1.97      -37.32     37.32 o
  32   2   4        0.99        9.89     49.93 o
  34   2   4        0.59      -48.94     48.94 o
 -39   3   4        0.68      -67.67     82.05 o
 -37   3   4       22.19      -37.99     77.36 o
 -35   3   4        1.18      -26.61     47.08 o
 -33   3   4      351.80      326.65     62.99 o
 -31   3   4       29.76      -11.89     36.86 o
 -29   3   4      306.80      438.62     55.55 o
 -27   3   4      176.03      184.76     33.85 o
 -25   3   4       15.83        3.53     20.89 o
 -23   3   4      192.02      210.08     29.02 o
 -21   3   4       18.43       43.73     18.93 o
 -19   3   4     1247.52     1223.30     49.65 o
 -17   3   4      559.40      582.88     39.85 o
 -15   3   4      649.73      767.69     34.46 o
 -13   3   4      626.44      640.85     34.67 o
 -11   3   4      355.22      256.05     24.89 o
  -9   3   4     1186.22     1227.22     42.52 o
  -7   3   4    11363.20    12410.82    337.30 o
  -5   3   4     3780.36     3808.81    133.74 o
  -3   3   4      599.87      721.86     35.65 o
  -1   3   4     1035.55     1106.62     42.19 o
   1   3   4      540.89      554.35     29.36 o
   3   3   4     8536.82     8649.88    215.49 o
   5   3   4      133.48      149.63     22.63 o
   7   3   4     1525.23     1474.73     56.91 o
   9   3   4       32.52       39.64     31.04 o
  11   3   4        0.45        0.32     17.53 o
  13   3   4        9.94       -1.01     19.91 o
  15   3   4     1247.42     1330.01     60.71 o
  17   3   4       77.72      136.24     36.34 o
  19   3   4     4283.19     4473.17    133.20 o
  21   3   4      166.66      125.29     32.19 o
  23   3   4      293.21      287.12     53.59 o
  25   3   4        1.91      -28.13     28.13 o
  27   3   4        8.96        1.34     42.09 o
  29   3   4        7.67       55.83     47.85 o
  31   3   4        0.28      -45.57     45.57 o
  33   3   4       25.51      -21.98     54.14 o
 -38   4   4        4.03      -59.80     84.39 o
 -36   4   4        3.90      -52.17     58.65 o
 -34   4   4        0.63      -75.25     78.92 o
 -32   4   4      149.82      318.38     82.35 o
 -30   4   4      132.32       41.80     39.47 o
 -28   4   4      340.49      304.54     68.29 o
 -26   4   4      257.94      193.77     42.41 o
 -24   4   4      127.74       97.83     38.85 o
 -22   4   4       14.71       30.21     31.82 o
 -20   4   4      475.31      407.61     36.85 o
 -18   4   4      185.74      187.91     27.74 o
 -16   4   4      155.53      131.82     23.73 o
 -14   4   4        5.37       -5.22     10.42 o
 -12   4   4     1380.19     1381.39     47.73 o
 -10   4   4      695.32      644.53     33.33 o
  -8   4   4      130.54       82.63     18.25 o
  -6   4   4      184.85      119.79     23.75 o
  -4   4   4     2696.54     2845.48    110.86 o
  -2   4   4      252.92      265.21     24.69 o
   0   4   4      678.51      658.88     36.35 o
   2   4   4      153.81      148.20     21.63 o
   4   4   4      285.73      295.01     38.33 o
   6   4   4     2516.20     2289.37     89.25 o
   8   4   4      398.68      338.42     36.71 o
  10   4   4       25.43       23.41     21.25 o
  12   4   4      834.02      839.82     48.42 o
  14   4   4      526.69      556.23     43.49 o
  16   4   4        0.57      -30.61     34.01 o
  18   4   4        3.12       15.44     25.73 o
  20   4   4       58.78       29.64     37.63 o
  22   4   4       53.95      -12.12     27.72 o
  24   4   4       11.59       50.98     34.15 o
  26   4   4       90.08      156.38     54.49 o
  28   4   4      136.80       70.64     59.24 o
  30   4   4        8.77       46.14     57.38 o
  32   4   4       20.17      -56.91     56.91 o
 -35   5   4       23.68       52.61     70.37 o
 -33   5   4       71.99      -55.44     69.55 o
 -31   5   4        5.91        0.00     58.68 o
 -29   5   4       89.14      220.56    117.22 o
 -27   5   4       33.25       29.91     49.78 o
 -25   5   4      410.63      571.52     72.38 o
 -23   5   4      135.07      138.44     47.67 o
 -21   5   4      435.34      456.61    137.83 o
 -19   5   4      103.72       46.12     34.49 o
 -17   5   4      700.45      820.48     87.09 o
 -15   5   4      819.50      879.83     60.56 o
 -13   5   4     2054.40     2222.70    130.19 o
 -11   5   4       57.67       30.27     17.35 o
  -9   5   4     2178.03     2080.39    100.76 o
  -7   5   4     1529.67     1478.81     65.69 o
  -5   5   4      279.25      308.25     39.71 o
  -3   5   4     1811.37     1875.98    124.13 o
  -1   5   4      414.27      435.01     34.12 o
   1   5   4      766.99      773.26     60.91 o
   3   5   4      122.73       74.44     22.91 o
   5   5   4      100.17       88.29     27.40 o
   7   5   4      472.32      391.03     41.84 o
   9   5   4      869.07      789.84     60.33 o
  11   5   4     1761.95     1634.89     84.85 o
  13   5   4      283.65      331.37     41.54 o
  15   5   4      133.07      193.13     36.87 o
  17   5   4      137.27      132.32     35.30 o
  19   5   4       31.87      -14.35     27.80 o
  21   5   4       14.51       38.78     34.34 o
  23   5   4      169.49      209.82     50.37 o
  25   5   4        0.23      -49.18     49.18 o
  27   5   4       42.39       39.39     57.32 o
  29   5   4        1.96      -48.81     48.81 o
 -32   6   4       13.65        9.60     69.44 o
 -30   6   4       10.68      -45.27     57.73 o
 -28   6   4       25.34       68.28     60.08 o
 -26   6   4        3.62       64.77     57.98 o
 -24   6   4        7.60       31.62     52.53 o
 -22   6   4       59.76        3.62     41.90 o
 -20   6   4       15.65       12.84     38.18 o
 -18   6   4       45.96       -3.67     35.96 o
 -16   6   4      289.18      366.31     57.76 o
 -14   6   4       44.52        0.72     47.72 o
 -12   6   4      130.27       70.10     36.43 o
 -10   6   4     1376.77     1320.28     86.16 o
  -8   6   4        3.30        6.67     31.03 o
  -6   6   4      393.28      402.19     50.08 o
  -4   6   4     1656.17     1422.20     74.25 o
  -2   6   4       70.72      106.43     30.85 o
   0   6   4        4.78      -14.24     25.39 o
   2   6   4     1046.57     1243.75     70.64 o
   4   6   4     1109.28     1156.47     75.14 o
   6   6   4       51.10       20.13     25.96 o
   8   6   4       35.58       28.36     29.50 o
  10   6   4      446.38      423.93     46.72 o
  12   6   4        4.62      -16.31     25.98 o
  14   6   4        5.76       11.85     30.91 o
  16   6   4      134.29      105.78     38.51 o
  18   6   4       12.88       66.87     38.86 o
  20   6   4        6.83      -37.14     37.68 o
  22   6   4       13.78       76.83     44.26 o
  24   6   4        1.03        0.60     44.14 o
  26   6   4        0.47       31.93     70.74 o
 -29   7   4       24.02      -20.56    128.93 o
 -27   7   4       12.56       64.65     70.54 o
 -25   7   4       86.24      110.96     68.35 o
 -23   7   4        2.33       -4.30     60.95 o
 -21   7   4        6.21      -53.47     53.47 o
 -19   7   4      255.58      349.53    126.60 o
 -17   7   4      148.14      195.88     78.34 o
 -15   7   4      117.99      195.17     66.46 o
 -13   7   4        8.61      -23.94     50.56 o
 -11   7   4      279.00      220.36    196.15 o
  -9   7   4       15.81       45.55     36.93 o
  -7   7   4        2.35       93.27     40.36 o
  -5   7   4      282.28      279.45     53.92 o
  -3   7   4      148.61      204.31     45.44 o
  -1   7   4      102.10      125.64     58.06 o
   1   7   4        4.99      -19.33     32.52 o
   3   7   4       28.46       -1.85     27.11 o
   5   7   4        0.65      -27.55     27.55 o
   7   7   4       26.02       15.80     28.93 o
   9   7   4        3.82       -1.97     29.71 o
  11   7   4       24.16      -11.15     30.39 o
  13   7   4       17.54      -13.98     29.92 o
  15   7   4      139.66      189.05     48.30 o
  17   7   4       22.81      -39.42     39.42 o
  19   7   4        4.43       -2.47     50.24 o
  21   7   4       99.32        4.98     57.84 o
  23   7   4        0.62      -40.12     55.95 o
 -24   8   4        3.48      -53.14     78.14 o
 -22   8   4       41.27       93.22     72.40 o
 -20   8   4        0.14     -104.71    104.71 o
 -18   8   4        0.19       31.26    106.27 o
 -16   8   4       36.71      -46.89     93.77 o
 -14   8   4        0.70      107.84    109.40 o
 -12   8   4       46.26      -40.63     96.90 o
 -10   8   4        1.70      -36.70     55.56 o
  -8   8   4        0.44       29.32     57.82 o
  -6   8   4      114.32       37.67     55.92 o
  -4   8   4        3.47       87.57     47.08 o
  -2   8   4       35.92       53.79     45.10 o
   0   8   4        4.69       63.38     71.89 o
   2   8   4       31.52       68.55     51.60 o
   4   8   4       10.70       50.79     47.21 o
   6   8   4        5.57       31.54     41.69 o
   8   8   4        1.32       -4.42     34.56 o
  10   8   4       16.47       60.59     43.59 o
  12   8   4        0.81       25.38     49.77 o
  14   8   4       15.08       -5.64     54.29 o
  16   8   4        9.77      -50.56     50.56 o
 -11   9   4        0.02      123.46    114.09 o
  -9   9   4        5.10      -59.39    100.02 o
  -7   9   4        5.83      128.15    114.09 o
  -5   9   4        3.89       73.45    112.52 o
  -3   9   4       58.82      -82.83     96.90 o
  -1   9   4        2.90        4.69    100.02 o
   1   9   4       19.47       69.82     61.63 o
   3   9   4        3.92       78.28    102.07 o
   5   9   4       27.64      130.44     78.09 o
   7   9   4        0.16      -10.57     75.10 o
 -41   1   5       15.57      -38.89     60.98 o
 -39   1   5      104.52       93.49     80.98 o
 -37   1   5      262.50      206.15     60.45 o
 -35   1   5       94.84       50.94     32.63 o
 -33   1   5      154.33      139.63     32.38 o
 -31   1   5        6.50        9.36     24.06 o
 -29   1   5        0.04       18.06     21.66 o
 -27   1   5       42.64       57.34     26.80 o
 -25   1   5       66.67       40.90     16.86 o
 -23   1   5     2386.96     2514.00     62.81 o
 -21   1   5       63.15       36.35     13.89 o
 -19   1   5     1469.03     1418.11     45.89 o
 -17   1   5      507.14      518.29     22.62 o
 -15   1   5      135.74      127.09     12.65 o
 -13   1   5     2510.02     2519.73     54.25 o
 -11   1   5     4139.17     3541.58     80.90 o
  -9   1   5        4.72       10.47      8.03 o
  -7   1   5    47347.37    48520.16    992.56 o
  -5   1   5     8547.88     8165.31    159.83 o
  -3   1   5     1321.52     1450.04     34.54 o
  -1   1   5     3108.85     2984.57     61.11 o
   1   1   5    16336.87    16900.94    289.05 o
   3   1   5    17387.18    17791.64    307.24 o
   5   1   5     4607.71     4802.16     96.74 o
   7   1   5     6009.23     5700.80    113.35 o
   9   1   5       55.55       71.56     18.52 o
  11   1   5      985.68      828.76     30.95 o
  13   1   5        1.58       -9.60     14.16 o
  15   1   5      594.12      670.83     30.04 o
  17   1   5      220.71      175.28     22.94 o
  19   1   5      117.56      161.89     23.73 o
  21   1   5        0.48       14.17     21.13 o
  23   1   5       28.14       32.49     27.16 o
  25   1   5      126.77      103.71     34.48 o
  27   1   5       20.97      -29.93     29.93 o
  29   1   5        0.42      -11.17     34.66 o
  31   1   5       24.24      -41.73     72.67 o
  33   1   5       80.94      190.94    103.15 o
 -42   2   5       39.99      -31.99     72.84 o
 -40   2   5        0.06       20.70     70.96 o
 -38   2   5        1.74       32.99     49.89 o
 -36   2   5       25.06       30.81     44.69 o
 -34   2   5      214.70       88.62     45.30 o
 -32   2   5      138.49      173.71     33.14 o
 -30   2   5        1.92       -9.05     24.07 o
 -28   2   5       42.80       65.87     25.59 o
 -26   2   5      117.43      131.69     26.51 o
 -24   2   5       19.10       35.92     17.28 o
 -22   2   5      111.47      103.69     16.79 o
 -20   2   5      199.73      187.82     20.07 o
 -18   2   5     6376.71     6496.17    143.40 o
 -16   2   5     4780.28     4615.03    116.39 o
 -14   2   5     4116.72     3478.34     84.48 o
 -12   2   5      138.65      133.22     13.51 o
 -10   2   5    14962.41    15426.45    380.21 o
  -8   2   5       30.82       19.69     13.35 o
  -6   2   5      208.14      162.48     15.29 o
  -4   2   5      690.14      849.93     29.14 o
  -2   2   5        0.16       -7.41     12.40 o
   0   2   5     3376.99     3355.17     77.06 o
   2   2   5     1624.59     1726.82     49.87 o
   4   2   5       59.45       41.87     13.38 o
   6   2   5     2160.41     2438.53     70.74 o
   8   2   5     2977.73     2922.64     92.03 o
  10   2   5      814.11     1000.95     49.68 o
  12   2   5      529.53      626.62     42.29 o
  14   2   5        1.16        2.46     18.63 o
  16   2   5        0.32      -14.39     27.40 o
  18   2   5       16.48      -19.17     23.22 o
  20   2   5      620.83      634.72     43.71 o
  22   2   5      350.69      320.31     35.88 o
  24   2   5       58.76       78.66     31.37 o
  26   2   5       42.71        7.01     30.73 o
  28   2   5      130.41       83.93     56.47 o
  30   2   5       10.57      -19.98     44.40 o
  32   2   5       10.32       -9.05     75.80 o
  34   2   5       18.66       46.48     67.80 o
 -41   3   5        6.77      -25.56     65.30 o
 -39   3   5        4.83      -33.74     61.28 o
 -37   3   5        6.48       51.23     63.18 o
 -35   3   5       53.57       46.46     47.70 o
 -33   3   5      425.87      499.17     72.74 o
 -31   3   5       25.30       18.15     35.19 o
 -29   3   5       43.60       17.25     32.38 o
 -27   3   5     1017.70     1025.58     61.03 o
 -25   3   5      599.34      732.27     41.11 o
 -23   3   5      538.50      521.64     46.83 o
 -21   3   5       67.71       29.45     18.65 o
 -19   3   5      194.74      194.54     22.88 o
 -17   3   5     1321.43     1325.66     49.01 o
 -15   3   5       75.66       60.48     13.52 o
 -13   3   5     1374.55     1658.34     63.68 o
 -11   3   5      239.63      270.97     23.18 o
  -9   3   5    10087.50     9669.88    236.72 o
  -7   3   5      858.24      956.09     52.89 o
  -5   3   5      624.45      666.10     29.09 o
  -3   3   5     1035.58     1188.37     40.17 o
  -1   3   5     1427.15     1514.77     55.77 o
   1   3   5      252.48      198.02     19.96 o
   3   3   5     1490.66     1212.48     43.27 o
   5   3   5       75.23      104.31     19.19 o
   7   3   5     1482.25     1372.56     56.93 o
   9   3   5      377.07      469.16     54.58 o
  11   3   5     2465.63     2370.06     85.37 o
  13   3   5     1255.90     1247.80     58.33 o
  15   3   5       28.59       51.17     28.31 o
  17   3   5      120.69      186.64     33.73 o
  19   3   5      327.59      325.59     39.07 o
  21   3   5      602.60      820.32     55.96 o
  23   3   5       14.90       -7.85     27.18 o
  25   3   5        7.95      -20.93     35.31 o
  27   3   5        0.64       22.32     49.10 o
  29   3   5        0.03       -6.27     46.72 o
  31   3   5       13.79      -47.57     47.57 o
  33   3   5        0.84       -6.28     61.58 o
 -38   4   5        0.36      -33.88     64.46 o
 -36   4   5       25.51       34.31     66.46 o
 -34   4   5       22.21      -29.03     60.17 o
 -32   4   5       89.97      115.70     51.46 o
 -30   4   5        6.64        4.69     38.68 o
 -28   4   5        0.11       41.77     35.25 o
 -26   4   5       30.72        5.51     42.41 o
 -24   4   5       80.82       10.32     31.21 o
 -22   4   5      190.22      218.66     36.28 o
 -20   4   5      520.85      521.48     67.51 o
 -18   4   5      308.13      366.24     40.93 o
 -16   4   5      610.81      614.15     39.58 o
 -14   4   5     2034.42     1985.45     71.19 o
 -12   4   5        9.78       17.59     26.37 o
 -10   4   5       73.12       39.46     14.56 o
  -8   4   5      435.58      428.70     31.48 o
  -6   4   5     2021.58     2069.54     88.32 o
  -4   4   5     2014.02     2054.47     68.38 o
  -2   4   5     2076.40     2553.39     80.49 o
   0   4   5      448.03      590.89     35.04 o
   2   4   5      344.57      428.58     30.59 o
   4   4   5      456.52      384.92     28.02 o
   6   4   5      533.33      522.57     35.43 o
   8   4   5       36.70       -0.07     18.69 o
  10   4   5     1571.16     1477.51     67.07 o
  12   4   5        0.58       -5.74     21.81 o
  14   4   5       43.73       47.36     27.37 o
  16   4   5       42.43       60.18     25.95 o
  18   4   5      346.75      400.22     42.22 o
  20   4   5        0.61      -16.54     26.75 o
  22   4   5       32.89      105.89     34.06 o
  24   4   5      169.99      137.70     75.80 o
  26   4   5       61.72      -15.58     47.19 o
  28   4   5        0.69      -45.34     45.34 o
  30   4   5       10.49      -16.45     50.33 o
 -37   5   5        2.53       54.27     73.34 o
 -35   5   5        2.97      -58.61     67.64 o
 -33   5   5        1.23       16.33     59.27 o
 -31   5   5        8.96       12.20     55.12 o
 -29   5   5        4.04       23.69     57.90 o
 -27   5   5       18.88       17.46     44.87 o
 -25   5   5        0.96        6.46     36.67 o
 -23   5   5        1.51      -16.57     33.68 o
 -21   5   5      183.74      193.14     45.99 o
 -19   5   5      214.14      213.43     38.09 o
 -17   5   5      198.53      154.54     38.35 o
 -15   5   5      860.27      888.63     60.85 o
 -13   5   5      338.57      338.60     41.27 o
 -11   5   5     1480.38     1537.14     68.74 o
  -9   5   5      261.42      286.04     31.40 o
  -7   5   5       13.31       25.96     22.34 o
  -5   5   5      101.65       80.46     32.03 o
  -3   5   5        7.52        9.30     17.82 o
  -1   5   5     1297.18     1412.74     63.88 o
   1   5   5      975.97     1100.10     60.30 o
   3   5   5        0.04       28.33     23.40 o
   5   5   5       23.12       41.76     24.85 o
   7   5   5      429.57      538.23     68.06 o
   9   5   5      359.83      294.94     48.19 o
  11   5   5     1264.09     1421.70     80.47 o
  13   5   5      244.41      210.99     46.58 o
  15   5   5      385.55      372.48     43.90 o
  17   5   5        0.63      -27.59     27.59 o
  19   5   5        5.08       -5.31     31.56 o
  21   5   5        0.83       -4.50     35.92 o
  23   5   5       26.22      -39.27     39.27 o
  25   5   5       76.55      112.56     59.33 o
  27   5   5       10.83        0.93     52.83 o
  29   5   5        0.09      -61.41     61.41 o
 -34   6   5       18.23       43.06     70.96 o
 -32   6   5        5.11      -22.46    110.96 o
 -30   6   5        2.00       37.61     65.63 o
 -28   6   5       18.08       65.31     63.85 o
 -26   6   5        4.09       -2.23     52.84 o
 -24   6   5       36.83       79.90     57.03 o
 -22   6   5      258.58      195.60     53.98 o
 -20   6   5      474.79      503.56     68.12 o
 -18   6   5      318.81      334.00     59.21 o
 -16   6   5      178.84      224.46     67.64 o
 -14   6   5       22.28       27.10     35.61 o
 -12   6   5      525.06      551.94    107.53 o
 -10   6   5        6.28       44.82     45.43 o
  -8   6   5     1435.67     1337.48    145.40 o
  -6   6   5      187.01      237.80     52.34 o
  -4   6   5      588.64      630.51     58.43 o
  -2   6   5     2609.43     2657.12    109.70 o
   0   6   5       91.19       84.76     30.29 o
   2   6   5      550.88      707.21     56.22 o
   4   6   5      676.32      557.68     52.17 o
   6   6   5      647.18      781.37     61.56 o
   8   6   5       46.84       51.58     54.36 o
  10   6   5       92.39       67.94     32.17 o
  12   6   5       32.42       52.30     40.25 o
  14   6   5       85.77      114.13     35.92 o
  16   6   5       21.43       -8.28     37.24 o
  18   6   5       52.66       49.13     40.95 o
  20   6   5        1.45      -27.39     39.84 o
  22   6   5        2.24       16.06     49.63 o
  24   6   5       18.70       11.85     52.37 o
  26   6   5       32.54      107.84     98.46 o
 -29   7   5       73.81      102.26     74.54 o
 -27   7   5        3.67       64.17     78.92 o
 -25   7   5        3.05       -0.53     72.67 o
 -23   7   5        1.42      -11.65     71.89 o
 -21   7   5        1.63        2.72     56.26 o
 -19   7   5       21.12        0.84     53.65 o
 -17   7   5       12.63       16.13     53.45 o
 -15   7   5       67.58       68.27     55.60 o
 -13   7   5        0.64      -17.60     50.79 o
 -11   7   5      179.75      268.29     75.02 o
  -9   7   5       54.30       37.22     37.10 o
  -7   7   5       66.39       21.41     33.75 o
  -5   7   5      120.00       67.50     51.81 o
  -3   7   5      759.45      802.96     97.91 o
  -1   7   5       48.45        4.80     36.44 o
   1   7   5      481.70      450.10     62.28 o
   3   7   5       93.12       -1.70     30.57 o
   5   7   5      121.74      192.75     41.64 o
   7   7   5      115.46      103.67     35.11 o
   9   7   5       42.27        6.21     32.32 o
  11   7   5       17.38      -16.89     32.73 o
  13   7   5       79.90       66.15     42.36 o
  15   7   5        0.37      -25.67     37.34 o
  17   7   5        2.08       80.29     47.14 o
  19   7   5        2.28      -17.98     43.60 o
  21   7   5       93.33      157.31     66.14 o
 -24   8   5        2.44       34.75     73.60 o
 -22   8   5       14.23      -48.45    106.27 o
 -20   8   5       45.75       48.45    118.78 o
 -18   8   5       54.88      -15.63    114.09 o
 -16   8   5       44.00      -85.96     98.46 o
 -14   8   5        9.81      -90.64     90.64 o
 -12   8   5       16.45       17.19     95.33 o
 -10   8   5        0.65      -51.57     84.39 o
  -8   8   5        0.49       83.27    103.15 o
  -6   8   5      401.90      509.46     70.58 o
  -4   8   5       28.24      100.59     49.83 o
  -2   8   5       61.35       60.96     45.87 o
   0   8   5        5.64       43.47     55.95 o
   2   8   5      182.54      224.52     70.51 o
   4   8   5       29.75        5.08     48.11 o
   6   8   5       50.01       84.20     46.73 o
   8   8   5       21.67       90.34     55.71 o
  10   8   5       26.12       26.44     43.54 o
  12   8   5        4.16       12.46     45.71 o
  14   8   5        6.53       25.20     55.65 o
  16   8   5       15.69       36.68     71.27 o
 -13   9   5       23.12      118.78    126.59 o
 -11   9   5        2.98       14.07    101.58 o
  -9   9   5        7.67      -20.32    104.71 o
  -7   9   5        8.67      -65.64    107.84 o
  -5   9   5        0.11      -95.33     95.33 o
  -3   9   5        8.75       42.20    115.65 o
  -1   9   5        0.20       38.58     60.71 o
   1   9   5        1.54       56.21     62.68 o
   3   9   5        5.74       60.64     63.43 o
   5   9   5        8.50      -61.52     71.32 o
 -42   0   6       11.08       18.75     82.83 o
 -40   0   6       17.11      -52.49     52.49 o
 -38   0   6      134.28      125.15     63.07 o
 -36   0   6       43.96       25.30     63.29 o
 -34   0   6      578.66      649.12     69.94 o
 -32   0   6      113.27       98.97     70.83 o
 -30   0   6      503.45      586.00     62.46 o
 -28   0   6     2206.24     2395.77    117.70 o
 -26   0   6     1680.19     1366.38     86.21 o
 -24   0   6        8.56        6.80     20.08 o
 -22   0   6     1013.46      976.16     62.73 o
 -20   0   6      245.33      202.89     25.68 o
 -18   0   6     5272.92     5300.18    160.05 o
 -16   0   6     3370.06     3285.95    105.21 o
 -14   0   6      320.01      304.38     29.66 o
 -12   0   6       72.22       36.60     15.10 o
 -10   0   6    14904.48    13377.08    369.78 o
  -8   0   6     6493.17     6178.28    179.12 o
  -6   0   6     2345.43     2040.20     70.15 o
  -4   0   6      620.87      744.77     45.86 o
  -2   0   6     3867.24     4201.44    112.88 o
   0   0   6    59861.07    66858.81   1595.72 o
   2   0   6     2780.34     3212.29     92.85 o
   4   0   6    19950.08    19553.15    480.67 o
   6   0   6     9051.08     9433.38    326.55 o
   8   0   6     4413.63     4241.19    172.43 o
  10   0   6      650.95      678.97     43.82 o
  12   0   6      301.51      257.46     35.44 o
  14   0   6      595.50      621.22     41.66 o
  16   0   6      194.04      211.03     31.59 o
  18   0   6      473.72      354.65     39.65 o
  20   0   6     2842.60     3198.40    187.36 o
  22   0   6      410.70      340.11     46.93 o
  24   0   6      274.60      249.92    121.23 o
  26   0   6      194.58      234.30     54.57 o
  28   0   6        0.87       36.88     46.75 o
  30   0   6      224.80      331.34    107.84 o
  32   0   6        9.98       -1.56     81.27 o
 -43   1   6        0.91      -66.69     66.69 o
 -41   1   6        0.11       -0.13     65.17 o
 -39   1   6        3.72       47.13     59.40 o
 -37   1   6      173.74      171.17     45.00 o
 -35   1   6        5.54      -20.73     27.13 o
 -33   1   6      146.74      126.11     30.55 o
 -31   1   6       59.89       61.89     24.30 o
 -29   1   6       29.57       60.68     22.95 o
 -27   1   6     1245.36     1169.63     44.93 o
 -25   1   6      124.23      125.83     20.59 o
 -23   1   6      332.89      333.12     22.67 o
 -21   1   6     1019.61     1112.98     35.80 o
 -19   1   6     1757.63     1686.55     42.00 o
 -17   1   6      630.59      598.99     23.08 o
 -15   1   6    24098.31    23645.24    452.80 o
 -13   1   6     1220.15     1164.64     35.58 o
 -11   1   6     1418.61     1485.09     42.20 o
  -9   1   6    10553.00    10712.49    228.09 o
  -7   1   6    13554.03    13348.74    277.09 o
  -5   1   6     2287.26     1998.30     44.30 o
  -3   1   6     2259.08     2047.75     45.90 o
  -1   1   6     2584.57     2596.30     53.44 o
   1   1   6     1759.29     1830.95     46.49 o
   3   1   6      487.34      728.75     24.69 o
   5   1   6     6845.58     6943.55    142.88 o
   7   1   6     1330.30     1381.63     40.57 o
   9   1   6     5526.85     6222.63    125.65 o
  11   1   6      149.70      167.20     17.95 o
  13   1   6       47.49       82.02     15.76 o
  15   1   6        0.01      -17.21     17.21 o
  17   1   6      102.06       84.14     21.51 o
  19   1   6      154.13      136.08     25.18 o
  21   1   6       31.62        5.74     20.21 o
  23   1   6        0.70      -26.01     26.01 o
  25   1   6       42.69       59.04     31.09 o
  27   1   6       10.84      -32.29     32.29 o
  29   1   6       19.26      -35.80     42.68 o
  31   1   6       12.87      -45.42     51.06 o
  33   1   6        9.03      -52.45     59.11 o
 -42   2   6       57.08       52.79     87.52 o
 -40   2   6      185.13      204.68     98.46 o
 -38   2   6       37.86      -39.71     45.06 o
 -36   2   6      169.57      164.49     53.27 o
 -34   2   6      165.54      219.93     45.32 o
 -32   2   6       37.83       48.20     29.83 o
 -30   2   6        5.68      -16.70     22.66 o
 -28   2   6      552.20      752.88     46.77 o
 -26   2   6        4.24       23.38     21.33 o
 -24   2   6      465.91      477.87     32.90 o
 -22   2   6       44.71       48.51     15.00 o
 -20   2   6     2311.43     2394.07     80.39 o
 -18   2   6       84.62       86.58     16.40 o
 -16   2   6     6403.40     6628.68    159.07 o
 -14   2   6    64018.82    65512.32   1540.76 o
 -12   2   6      116.98      118.09     18.59 o
 -10   2   6      314.83      260.01     21.79 o
  -8   2   6      440.18      555.28     22.22 o
  -6   2   6      223.51      271.31     14.49 o
  -4   2   6      789.07      768.60     26.16 o
  -2   2   6     4528.71     4476.63     99.96 o
   0   2   6     1695.99     1876.96     49.55 o
   2   2   6      246.31      180.09     14.91 o
   4   2   6      129.28      103.27     12.78 o
   6   2   6       84.46       59.71     18.41 o
   8   2   6     3547.30     3643.35    111.01 o
  10   2   6      202.90      193.54     28.66 o
  12   2   6     2199.47     2157.46     81.91 o
  14   2   6       23.17       34.18     23.35 o
  16   2   6     2384.12     2490.48     81.08 o
  18   2   6       92.98       95.94     26.31 o
  20   2   6      536.38      533.15     42.13 o
  22   2   6       64.40       56.31     27.52 o
  24   2   6      544.86      581.83     56.31 o
  26   2   6       34.71       -8.24     31.48 o
  28   2   6        7.25      -43.19     43.40 o
  30   2   6       51.07       78.03     59.61 o
  32   2   6        0.01        1.68     59.55 o
 -41   3   6        8.53     -127.94    155.50 o
 -39   3   6       31.52      -11.84     68.99 o
 -37   3   6        0.58       38.67     57.48 o
 -35   3   6      158.48      214.70     64.23 o
 -33   3   6      276.15      250.23     75.11 o
 -31   3   6       21.47       60.36     39.76 o
 -29   3   6       82.25      106.26     32.19 o
 -27   3   6       57.57       23.51     23.68 o
 -25   3   6        1.41       21.81     24.25 o
 -23   3   6      128.47      201.87     31.63 o
 -21   3   6     1754.89     2014.83     67.90 o
 -19   3   6      507.19      556.28     33.09 o
 -17   3   6     1255.81     1297.64     51.97 o
 -15   3   6        0.86      -12.93     12.93 o
 -13   3   6      148.89      127.01     27.18 o
 -11   3   6     4384.77     4471.90    165.09 o
  -9   3   6     1228.36     1495.61     65.07 o
  -7   3   6     4496.81     4489.74    162.04 o
  -5   3   6     5451.28     5264.64    125.20 o
  -3   3   6     8414.86     8522.91    194.22 o
  -1   3   6      572.57      724.07     34.52 o
   1   3   6      323.73      305.29     20.07 o
   3   3   6      243.93      204.34     22.62 o
   5   3   6      552.97      611.93     37.52 o
   7   3   6      720.93      808.80     57.31 o
   9   3   6      399.43      464.20     37.96 o
  11   3   6      796.27      874.29     75.77 o
  13   3   6      274.65      277.44     35.77 o
  15   3   6     1973.49     2012.79     86.10 o
  17   3   6       41.49       41.88     27.61 o
  19   3   6       10.39       -6.04     28.01 o
  21   3   6       14.38       41.87     30.29 o
  23   3   6      140.04       80.32     35.72 o
  25   3   6      131.85      107.59     44.53 o
  27   3   6        3.08      -40.71     40.71 o
  29   3   6        1.59      -18.57     49.42 o
  31   3   6        7.98       54.70     57.17 o
 -38   4   6        6.00      -22.63     73.15 o
 -36   4   6       36.85      -20.73    139.09 o
 -34   4   6       15.82       46.90     82.83 o
 -32   4   6        0.45        9.36     39.92 o
 -30   4   6        0.61      -38.80     38.80 o
 -28   4   6      117.90       90.11     54.37 o
 -26   4   6      114.99      108.21     44.36 o
 -24   4   6      276.03      264.56     39.49 o
 -22   4   6      254.74      271.96     49.18 o
 -20   4   6       15.39       29.67     25.38 o
 -18   4   6      442.44      473.04     45.10 o
 -16   4   6     1530.03     1422.05     72.59 o
 -14   4   6     1402.78     1286.79     78.24 o
 -12   4   6     1327.56     1325.01     56.36 o
 -10   4   6     2300.75     2303.55     80.59 o
  -8   4   6      475.17      529.35     33.60 o
  -6   4   6        0.11      -15.43     22.78 o
  -4   4   6     1210.20     1467.30     68.87 o
  -2   4   6      968.65     1120.79     48.64 o
   0   4   6      211.91      146.63     22.51 o
   2   4   6      117.31       67.70     28.34 o
   4   4   6      497.02      580.43     37.06 o
   6   4   6      211.35      230.42     29.06 o
   8   4   6     1248.25     1293.58     60.90 o
  10   4   6      620.39      565.29     45.43 o
  12   4   6        8.09       18.64     30.93 o
  14   4   6      107.44      126.53     30.81 o
  16   4   6      165.66      184.66     33.34 o
  18   4   6      228.46      260.13     37.80 o
  20   4   6        3.02       -5.86     26.64 o
  22   4   6        2.27       24.74     34.14 o
  24   4   6       55.90       15.58     41.72 o
  26   4   6        9.01      -62.26     62.26 o
  28   4   6        0.00        9.45     51.29 o
  30   4   6       13.97       36.81     55.61 o
 -37   5   6       66.78       67.47     78.29 o
 -35   5   6       12.36      -60.52     63.28 o
 -33   5   6       23.31     -124.25    174.26 o
 -31   5   6        3.59       10.59     76.58 o
 -29   5   6        0.36       -0.29    101.58 o
 -27   5   6        1.58      -35.63     38.45 o
 -25   5   6        0.25      -33.32     33.32 o
 -23   5   6       87.55       37.91     38.30 o
 -21   5   6      256.74      253.93     39.42 o
 -19   5   6      470.47      605.40     53.96 o
 -17   5   6     1848.24     1703.49     85.91 o
 -15   5   6      105.99      121.54     32.01 o
 -13   5   6      746.81      768.90     66.15 o
 -11   5   6     2223.03     2223.90    137.62 o
  -9   5   6     3677.77     3943.10    151.55 o
  -7   5   6     3060.05     3053.58    125.17 o
  -5   5   6      283.71      263.15     40.61 o
  -3   5   6      579.89      610.72     40.13 o
  -1   5   6      444.25      417.82     36.31 o
   1   5   6      149.34      162.19     29.54 o
   3   5   6       98.45       92.97     40.38 o
   5   5   6      607.82      535.04     58.43 o
   7   5   6        7.18       -6.64     23.58 o
   9   5   6      660.88      507.95     51.42 o
  11   5   6      278.94      309.22     54.59 o
  13   5   6      180.15      157.72     36.42 o
  15   5   6        4.94       -5.90     27.57 o
  17   5   6        0.93      -27.27     27.27 o
  19   5   6      131.80      120.09     57.30 o
  21   5   6        2.89       42.76     36.71 o
  23   5   6       23.65       36.24     43.39 o
  25   5   6        1.26       24.91     46.85 o
  27   5   6        0.69      -28.27     80.34 o
 -34   6   6        1.88       55.45     73.56 o
 -32   6   6       39.63       54.33     69.81 o
 -30   6   6       20.08      -22.28     58.06 o
 -28   6   6      123.32       55.50     72.67 o
 -26   6   6       35.85       22.99     52.52 o
 -24   6   6       25.75       12.89     53.46 o
 -22   6   6        5.88       -7.46     39.32 o
 -20   6   6       87.46      124.45     45.39 o
 -18   6   6      183.49       64.51     50.74 o
 -16   6   6       66.97       -4.35     34.53 o
 -14   6   6       77.07       48.07     34.48 o
 -12   6   6       33.62       31.42     33.91 o
 -10   6   6      198.12      162.69     52.85 o
  -8   6   6     1803.03     1918.85    117.10 o
  -6   6   6      185.71      143.07     33.72 o
  -4   6   6      109.60      132.76     34.00 o
  -2   6   6      233.16      219.91     35.22 o
   0   6   6     2441.26     2335.01     99.74 o
   2   6   6        6.16      -21.24     24.71 o
   4   6   6     1692.96     1331.89     77.66 o
   6   6   6      273.29      253.24     45.36 o
   8   6   6        0.13      -27.07     27.07 o
  10   6   6       40.88       43.57     33.30 o
  12   6   6       12.05      -16.79     28.09 o
  14   6   6       28.36       37.71     36.71 o
  16   6   6        4.62        6.93     44.44 o
  18   6   6        3.92      -34.97     34.97 o
  20   6   6        1.38      -38.24     38.24 o
  22   6   6       51.20        0.83     47.12 o
  24   6   6        0.93      -16.83     47.23 o
 -29   7   6       20.55       28.88     78.14 o
 -27   7   6       17.09       -3.15     62.70 o
 -25   7   6       96.28      116.42     73.07 o
 -23   7   6       57.73       98.57     66.45 o
 -21   7   6      121.30      170.38     67.22 o
 -19   7   6      142.46      428.23    137.53 o
 -17   7   6       81.88      101.79     65.57 o
 -15   7   6      121.92       40.90     60.17 o
 -13   7   6      147.02       70.54     52.53 o
 -11   7   6       29.24       12.77     40.12 o
  -9   7   6       11.22       24.96     34.56 o
  -7   7   6       31.80       36.61     49.14 o
  -5   7   6      323.52      433.98    132.07 o
  -3   7   6       46.48        0.80     50.01 o
  -1   7   6       70.96      -27.65     82.83 o
   1   7   6      209.64      103.82     68.36 o
   3   7   6      435.61      491.27     53.47 o
   5   7   6        3.16       27.16     32.54 o
   7   7   6      154.44      154.07     47.86 o
   9   7   6       22.20       56.80     36.09 o
  11   7   6       61.22      121.30     38.07 o
  13   7   6       76.27      110.81     44.57 o
  15   7   6       19.89       -2.09     40.22 o
  17   7   6        1.22       14.18     45.37 o
  19   7   6        0.17      -16.86     47.16 o
 -24   8   6       15.72     -120.34    126.59 o
 -22   8   6        6.79      -46.89    123.46 o
 -20   8   6       22.04       32.82    118.78 o
 -18   8   6       20.79      -32.82    100.02 o
 -16   8   6        6.49      -21.88    101.58 o
 -14   8   6       27.44       -3.13    100.02 o
 -12   8   6       27.11       67.20     89.08 o
 -10   8   6       84.62       34.38     85.96 o
  -8   8   6       92.40       20.27     88.30 o
  -6   8   6        1.34       29.60     46.32 o
  -4   8   6       45.01       34.03     48.50 o
  -2   8   6       45.76       10.34     57.82 o
   0   8   6        1.55       50.01     60.45 o
   2   8   6       18.57        0.56     59.40 o
   4   8   6       55.69       73.00     61.15 o
   6   8   6        0.23      -31.85     49.53 o
   8   8   6       24.95      -64.40     99.90 o
  10   8   6        0.19      -17.48     56.73 o
  12   8   6       29.03       -2.87     44.89 o
  14   8   6        1.47      -33.32     53.31 o
 -13   9   6      100.92      175.04    129.72 o
 -11   9   6       37.83     -103.15    103.15 o
  -9   9   6        0.01      181.29    117.21 o
  -7   9   6       13.40      -10.94    114.09 o
  -5   9   6        6.56      -37.51    106.27 o
  -3   9   6        1.41       90.64    114.09 o
  -1   9   6       18.27       72.66     61.29 o
   1   9   6        4.12       18.19     60.19 o
   3   9   6        5.28       -3.71     96.28 o
 -43   1   7        7.88      -49.25     62.33 o
 -41   1   7       11.88       -2.93     62.87 o
 -39   1   7       76.81       53.16     57.84 o
 -37   1   7       31.61        3.64     56.48 o
 -35   1   7        2.80       -9.71     28.58 o
 -33   1   7      621.00      697.86     48.75 o
 -31   1   7      403.47      348.95     33.99 o
 -29   1   7      424.04      491.28     36.46 o
 -27   1   7      898.73      820.30     37.59 o
 -25   1   7     1304.29     1238.27     45.57 o
 -23   1   7      531.17      494.79     30.18 o
 -21   1   7      531.51      582.87     24.52 o
 -19   1   7      456.22      573.47     27.13 o
 -17   1   7     6964.93     6614.90    148.42 o
 -15   1   7     1925.70     1926.64     52.93 o
 -13   1   7     8593.53     8114.65    189.40 o
 -11   1   7      552.80      535.35     20.46 o
  -9   1   7    12097.61    11981.12    251.42 o
  -7   1   7     4776.88     4517.54     95.28 o
  -5   1   7      430.00      487.46     17.97 o
  -3   1   7      581.02      583.96     20.03 o
  -1   1   7     9686.35    10530.71    197.75 o
   1   1   7     7096.96     6987.00    143.51 o
   3   1   7      394.78      529.69     23.91 o
   5   1   7    20906.09    21280.85    388.37 o
   7   1   7     4852.62     5079.60    105.93 o
   9   1   7     2752.68     2768.09     69.85 o
  11   1   7      275.72      266.75     21.64 o
  13   1   7     1205.30     1229.99     42.09 o
  15   1   7        1.26       -7.57     16.15 o
  17   1   7     1242.26     1201.04     50.40 o
  19   1   7      138.92      144.13     25.81 o
  21   1   7      134.26       76.31     27.41 o
  23   1   7        3.77       -5.65     27.33 o
  25   1   7        0.02      -28.55     32.31 o
  27   1   7       67.29       68.28     44.75 o
  29   1   7        6.25       54.70     58.57 o
  31   1   7        5.35       34.01     73.45 o
 -42   2   7       12.64      -37.82     68.90 o
 -40   2   7       18.60       -7.97     64.10 o
 -38   2   7       94.98       82.37     52.05 o
 -36   2   7      173.56      199.69     68.97 o
 -34   2   7        0.44        4.85     33.87 o
 -32   2   7        1.61       21.33     28.48 o
 -30   2   7       19.95      -18.11     25.82 o
 -28   2   7      234.10      265.25     32.90 o
 -26   2   7      206.45      152.51     26.16 o
 -24   2   7      765.91      791.99     40.00 o
 -22   2   7      453.42      457.40     25.36 o
 -20   2   7      142.55      105.46     18.96 o
 -18   2   7     8110.52     8171.83    212.62 o
 -16   2   7     4716.48     4499.34    124.46 o
 -14   2   7     1090.37     1254.54     57.73 o
 -12   2   7     2618.43     2923.16     85.26 o
 -10   2   7        0.01        1.64     11.76 o
  -8   2   7     7215.82     7385.31    186.24 o
  -6   2   7        4.04        8.83     11.33 o
  -4   2   7    16124.65    16499.78    314.97 o
  -2   2   7     3241.34     3662.58     86.17 o
   0   2   7       38.94       18.96     11.17 o
   2   2   7       20.15       -2.81     10.95 o
   4   2   7     3280.26     3216.52     86.73 o
   6   2   7      499.25      446.53     26.02 o
   8   2   7     3077.97     3187.76     96.59 o
  10   2   7      749.60      827.49     51.64 o
  12   2   7      801.19      813.13     52.69 o
  14   2   7      536.80      493.37     60.12 o
  16   2   7       47.07       60.42     25.59 o
  18   2   7      309.12      336.38     36.53 o
  20   2   7       21.87       15.04     23.94 o
  22   2   7      111.10      118.52     31.97 o
  24   2   7        1.93      -25.95     25.95 o
  26   2   7       20.85      -16.29     36.81 o
  28   2   7        5.48       24.61     49.80 o
  30   2   7        8.43      -37.69     53.01 o
 -41   3   7       14.75       89.29    100.80 o
 -39   3   7       48.68      -47.21    142.22 o
 -37   3   7        0.80       26.79     51.11 o
 -35   3   7        6.40        5.32     42.82 o
 -33   3   7        0.58      -15.97     39.57 o
 -31   3   7       81.80       56.65     36.45 o
 -29   3   7      823.59      747.40     78.96 o
 -27   3   7     1162.22     1192.79     62.34 o
 -25   3   7       17.95        0.49     24.68 o
 -23   3   7      232.40      167.64     31.04 o
 -21   3   7      237.67      195.70     50.52 o
 -19   3   7      500.11      507.69     39.15 o
 -17   3   7       80.31       49.47     23.94 o
 -15   3   7      102.90       75.39     22.83 o
 -13   3   7     4272.92     4247.68    121.52 o
 -11   3   7      935.09     1098.50     53.61 o
  -9   3   7      146.15      156.73     21.66 o
  -7   3   7        2.54       11.98     10.03 o
  -5   3   7       17.15       -3.47     10.90 o
  -3   3   7     1264.43     1104.58     38.97 o
  -1   3   7     1098.28     1071.96     39.43 o
   1   3   7      417.34      379.83     25.98 o
   3   3   7      402.72      482.91     28.93 o
   5   3   7      791.19      879.58     47.42 o
   7   3   7       27.33       -1.52     20.02 o
   9   3   7      195.60      202.09     31.95 o
  11   3   7      400.61      406.76     65.77 o
  13   3   7      859.09      981.17     60.11 o
  15   3   7       16.11      -16.13     30.05 o
  17   3   7     2711.65     2776.76     99.88 o
  19   3   7      118.49       67.43     30.77 o
  21   3   7       65.62      122.04     35.33 o
  23   3   7       36.07       43.04     36.45 o
  25   3   7        0.07      -30.15     40.38 o
  27   3   7        2.59       58.47     51.42 o
  29   3   7        1.14       46.27     54.07 o
 -40   4   7        2.34        7.62    114.09 o
 -38   4   7       83.54       72.44     94.55 o
 -36   4   7       25.38       65.92     71.42 o
 -34   4   7      290.50      266.42     81.83 o
 -32   4   7       11.23       72.06     41.03 o
 -30   4   7       15.86      -54.16     54.43 o
 -28   4   7       64.84      -27.99     36.35 o
 -26   4   7       50.90       29.63     29.87 o
 -24   4   7      185.33      236.61     39.12 o
 -22   4   7        9.33       13.89     37.50 o
 -20   4   7      592.05      709.65     76.03 o
 -18   4   7      101.67      147.41     30.59 o
 -16   4   7     3103.07     2902.91    129.89 o
 -14   4   7      285.82      472.77     51.48 o
 -12   4   7     5974.26     6330.81    216.02 o
 -10   4   7      796.00      801.30     39.75 o
  -8   4   7      995.24      984.67     56.84 o
  -6   4   7      350.52      424.81     29.33 o
  -4   4   7      887.95      839.44     80.04 o
  -2   4   7       17.20       -0.85     16.10 o
   0   4   7       75.18       50.83     18.82 o
   2   4   7       23.52        8.60     16.49 o
   4   4   7      101.84      121.33     24.32 o
   6   4   7       19.90       26.11     22.99 o
   8   4   7      299.47      339.03     36.48 o
  10   4   7     1285.03     1450.89     70.29 o
  12   4   7       96.46      151.56     33.76 o
  14   4   7     2609.62     2731.64     97.41 o
  16   4   7       46.70       58.78     27.49 o
  18   4   7       39.72       56.51     37.39 o
  20   4   7       15.73      -21.40     29.83 o
  22   4   7        3.79       -0.21     39.15 o
  24   4   7        3.95      -18.80     39.86 o
  26   4   7        2.79      -48.52     54.61 o
  28   4   7       39.23        4.21     58.72 o
 -37   5   7       21.31      -28.93     64.54 o
 -35   5   7        0.92      -14.09     65.71 o
 -33   5   7        7.82        3.80     57.09 o
 -31   5   7       26.68      -13.44     54.62 o
 -29   5   7        2.24       28.50     62.71 o
 -27   5   7       24.98      -34.24     34.31 o
 -25   5   7       66.63      -19.16     39.51 o
 -23   5   7        2.92       17.78     27.56 o
 -21   5   7      256.79      210.95     38.81 o
 -19   5   7      712.64      702.59     79.64 o
 -17   5   7     1203.57      965.44     68.60 o
 -15   5   7     1082.94     1094.14     86.18 o
 -13   5   7      138.33      158.27     49.72 o
 -11   5   7     2348.55     2424.67    142.02 o
  -9   5   7      692.02      714.75     54.24 o
  -7   5   7     2400.95     2783.21    106.10 o
  -5   5   7      269.60      297.42     46.00 o
  -3   5   7      473.08      499.36     39.00 o
  -1   5   7       87.38       73.88     27.17 o
   1   5   7       45.21       42.67     23.39 o
   3   5   7      428.52      422.11     43.84 o
   5   5   7      287.19      305.97     40.33 o
   7   5   7       14.92        7.67     27.07 o
   9   5   7        3.34        2.64     26.24 o
  11   5   7        1.53      -26.42     26.42 o
  13   5   7       56.31       44.32     32.07 o
  15   5   7        7.95      -27.39     27.89 o
  17   5   7      239.14      343.37     48.16 o
  19   5   7       10.46       16.79     39.90 o
  21   5   7       14.96       24.31     39.01 o
  23   5   7       60.99       44.25     47.11 o
  25   5   7        5.26        4.86     45.98 o
 -34   6   7       73.50      -92.54    101.59 o
 -32   6   7        7.34      -90.64     90.64 o
 -30   6   7       43.51      -36.35     69.55 o
 -28   6   7        0.34       17.13     54.20 o
 -26   6   7      102.03       46.00     70.33 o
 -24   6   7       87.50      266.46     69.95 o
 -22   6   7      345.86      457.86     67.48 o
 -20   6   7      444.54      248.12     54.99 o
 -18   6   7       34.44       47.02     49.39 o
 -16   6   7      747.25      767.83     73.25 o
 -14   6   7      219.86      260.00     49.44 o
 -12   6   7        8.23      -43.76     43.76 o
 -10   6   7       24.56       59.77     43.87 o
  -8   6   7     1284.83     1466.73     95.13 o
  -6   6   7      448.48      481.51     60.56 o
  -4   6   7      386.74      408.31     53.11 o
  -2   6   7      110.21       80.33     37.13 o
   0   6   7      371.73      478.68     48.31 o
   2   6   7      702.18      706.26     57.82 o
   4   6   7      115.56      129.03     35.26 o
   6   6   7      703.03      816.11     65.49 o
   8   6   7       68.54      124.93     37.09 o
  10   6   7      331.57      328.43     49.07 o
  12   6   7      269.19      268.92     49.55 o
  14   6   7       61.68       58.00     33.62 o
  16   6   7       15.74       36.94     40.92 o
  18   6   7       10.64       73.63     44.46 o
  20   6   7        6.02      -18.02     44.08 o
  22   6   7       25.08      -21.47     47.93 o
 -29   7   7        0.21      -63.43     63.43 o
 -27   7   7       14.66      -60.58     60.58 o
 -25   7   7        7.89      -14.83     55.13 o
 -23   7   7       43.37       82.51     65.28 o
 -21   7   7        0.57       26.57    104.71 o
 -19   7   7        0.89       39.07    101.58 o
 -17   7   7        9.46      -52.16     84.39 o
 -15   7   7        4.08      -41.65     51.79 o
 -13   7   7       25.15       36.51     41.19 o
 -11   7   7       67.37       80.68     37.83 o
  -9   7   7      143.73      109.28     46.39 o
  -7   7   7        0.54        4.47     46.26 o
  -5   7   7      103.42       40.80     50.56 o
  -3   7   7      125.95      112.62     55.77 o
  -1   7   7       71.44       60.35     55.20 o
   1   7   7        2.74      -27.53     34.25 o
   3   7   7       46.93       32.86     42.28 o
   5   7   7       14.88       -6.84     63.96 o
   7   7   7        2.55       -9.73     41.73 o
   9   7   7        7.39      -29.70     31.53 o
  11   7   7       81.04      106.50     50.08 o
  13   7   7       27.24      -10.42     40.44 o
  15   7   7        0.68        3.53     42.24 o
  17   7   7        0.23       27.59     50.23 o
  19   7   7       33.39       -4.61     50.88 o
 -24   8   7        0.49      181.29    134.40 o
 -22   8   7       41.07        3.13    118.78 o
 -20   8   7       21.85      126.59    120.34 o
 -18   8   7       24.13        3.13    110.96 o
 -16   8   7       37.70      -87.52     95.33 o
 -14   8   7      127.10       92.21    106.28 o
 -12   8   7      158.46      129.72    100.02 o
 -10   8   7       72.51      -23.44     84.39 o
  -8   8   7        2.71       84.53     64.86 o
  -6   8   7       40.94      -28.12     77.36 o
  -4   8   7        0.57       10.58     53.30 o
  -2   8   7       30.56        8.31     60.67 o
   0   8   7       57.32      101.11     64.20 o
   2   8   7       21.90        4.73     63.30 o
   4   8   7       44.12       53.55     63.42 o
   6   8   7       16.51      -36.78     52.72 o
   8   8   7       35.52       83.34     60.53 o
  10   8   7       20.10       20.29     56.31 o
  12   8   7        3.84      -20.11     58.63 o
 -13   9   7       51.83      225.05    123.47 o
 -11   9   7        8.50      104.71    109.40 o
  -9   9   7        1.69     -104.71    104.71 o
  -7   9   7        0.72      -45.32    101.58 o
  -5   9   7        0.01      112.52    128.15 o
  -3   9   7        0.78       63.06     74.59 o
  -1   9   7        1.27       95.18     75.21 o
   1   9   7        0.07       -8.61     61.96 o
 -44   0   8       31.01       -4.69    104.71 o
 -42   0   8      237.37      145.35    112.53 o
 -40   0   8        9.56      -49.17     49.17 o
 -38   0   8       41.30      140.25     48.04 o
 -36   0   8        1.99       22.40     40.73 o
 -34   0   8      490.09      383.94     71.23 o
 -32   0   8       53.71       -2.42     34.61 o
 -30   0   8      967.84      970.75     61.64 o
 -28   0   8     4839.96     4794.95    160.59 o
 -26   0   8       27.22       -1.72     21.24 o
 -24   0   8     3618.76     3673.92    124.77 o
 -22   0   8      685.43      627.34     41.71 o
 -20   0   8     2388.88     2287.60     89.85 o
 -18   0   8      316.20      334.14     38.76 o
 -16   0   8     2583.17     2143.50     89.73 o
 -14   0   8      712.64      537.76     45.32 o
 -12   0   8       67.93       83.40     24.14 o
 -10   0   8     3333.71     3018.16    109.55 o
  -8   0   8     1738.05     1728.95     65.37 o
  -6   0   8    16027.91    15425.52    511.30 o
  -4   0   8     2017.62     2282.74     81.27 o
  -2   0   8     8997.09     8972.28    259.74 o
   0   0   8      421.63      384.95     30.69 o
   2   0   8    28533.20    27813.62    749.11 o
   4   0   8     5578.39     5031.46    156.85 o
   6   0   8      284.20      345.34     33.61 o
   8   0   8      686.75      690.63     46.42 o
  10   0   8        0.53      -20.67     20.67 o
  12   0   8     2858.53     3320.21    121.76 o
  14   0   8      215.32      185.30     38.09 o
  16   0   8       59.47        7.18     25.79 o
  18   0   8      178.70       99.84     31.94 o
  20   0   8       73.80       57.82     40.07 o
  22   0   8       42.70        1.17     39.90 o
  24   0   8      164.71      207.21     54.16 o
  26   0   8       87.52       42.20     78.14 o
  28   0   8        1.33        4.69     79.70 o
  30   0   8        9.43      -65.64     65.64 o
 -43   1   8        0.44      -54.60     64.56 o
 -41   1   8       31.20      -62.51     62.51 o
 -39   1   8        5.76        0.63     44.74 o
 -37   1   8        1.63       -2.82     52.60 o
 -35   1   8      189.15      232.44     45.41 o
 -33   1   8      279.38      318.36     37.35 o
 -31   1   8      625.83      623.16     40.02 o
 -29   1   8      168.05      131.15     25.15 o
 -27   1   8       65.67       26.27     16.98 o
 -25   1   8     1046.69     1196.12     42.60 o
 -23   1   8     1390.15     1530.61     48.58 o
 -21   1   8      112.48      138.15     16.81 o
 -19   1   8       24.92        7.40     11.63 o
 -17   1   8       89.11       98.48     17.23 o
 -15   1   8     2371.60     2468.30     71.98 o
 -13   1   8      202.34      226.35     18.57 o
 -11   1   8      739.45      772.03     30.21 o
  -9   1   8    24274.04    25060.10    509.23 o
  -7   1   8     1637.50     1543.50     41.17 o
  -5   1   8     1760.24     1671.57     41.30 o
  -3   1   8       24.27       -5.54     11.89 o
  -1   1   8     1508.60     1421.56     40.42 o
   1   1   8     1298.88     1351.51     41.56 o
   3   1   8      125.79       83.93     14.86 o
   5   1   8     4586.24     4749.58    123.54 o
   7   1   8       59.44       54.08     16.02 o
   9   1   8      652.15      723.38     33.12 o
  11   1   8       12.87      -10.16     15.05 o
  13   1   8       28.42       43.30     17.06 o
  15   1   8     1055.33     1103.56     48.57 o
  17   1   8     1248.99     1295.13     68.24 o
  19   1   8        3.28        2.07     23.44 o
  21   1   8        8.60       15.24     25.99 o
  23   1   8       11.91      -28.60     33.51 o
  25   1   8       33.61        1.95     44.16 o
  27   1   8        0.03       26.07     55.12 o
  29   1   8        0.69      -47.83     47.83 o
  31   1   8        4.67      -76.58     76.58 o
 -42   2   8      159.26      138.11     78.45 o
 -40   2   8        4.78       -6.12     64.42 o
 -38   2   8        5.68      -31.07     56.07 o
 -36   2   8      288.08      433.76     56.80 o
 -34   2   8        0.26       14.69     33.29 o
 -32   2   8      793.64      895.75     61.67 o
 -30   2   8      107.27      120.77     40.12 o
 -28   2   8      782.97      916.38     57.52 o
 -26   2   8       57.43       36.02     21.61 o
 -24   2   8       17.23       48.21     18.79 o
 -22   2   8     2577.01     2678.02     80.83 o
 -20   2   8     1911.03     1788.19     63.18 o
 -18   2   8      474.89      511.36     46.96 o
 -16   2   8      131.90      211.35     28.32 o
 -14   2   8      152.64      110.56     21.84 o
 -12   2   8     1587.78     1504.03     58.66 o
 -10   2   8     1422.41     1400.97     56.18 o
  -8   2   8      920.70      986.52     33.28 o
  -6   2   8       27.13       36.52     11.23 o
  -4   2   8        9.05       24.40     17.12 o
  -2   2   8       41.05       46.16     13.08 o
   0   2   8     1097.69      990.68     60.04 o
   2   2   8     2127.29     2202.50     65.99 o
   4   2   8      214.04      264.67     18.99 o
   6   2   8     5515.49     5461.95    128.05 o
   8   2   8        0.02       -9.55     13.06 o
  10   2   8      317.18      333.94     41.68 o
  12   2   8       18.09       28.54     26.28 o
  14   2   8       44.65       25.86     25.57 o
  16   2   8      346.44      508.82     44.88 o
  18   2   8       44.72       66.16     29.00 o
  20   2   8      169.30      108.18     32.83 o
  22   2   8       70.35       13.93     29.59 o
  24   2   8       47.32        8.04     35.43 o
  26   2   8        0.13       -3.63     43.99 o
  28   2   8       40.16       15.79     64.86 o
  30   2   8       13.83      -26.16     59.64 o
 -41   3   8       11.95       -3.98     71.34 o
 -39   3   8        0.88       83.18     78.14 o
 -37   3   8      266.94      426.35     74.83 o
 -35   3   8       92.76       61.67     48.26 o
 -33   3   8        0.83      -29.85     29.85 o
 -31   3   8      118.69      154.96     36.25 o
 -29   3   8      429.49      374.59     44.62 o
 -27   3   8      360.24      408.64     42.97 o
 -25   3   8      157.42      103.51     29.48 o
 -23   3   8     3659.48     3896.86    125.49 o
 -21   3   8      438.29      409.66     38.89 o
 -19   3   8     1176.17     1047.15     72.51 o
 -17   3   8      768.96      618.20     47.40 o
 -15   3   8     3880.67     3894.41    132.57 o
 -13   3   8      481.60      509.63     45.18 o
 -11   3   8     3050.16     3084.82     87.27 o
  -9   3   8       64.33       70.09     15.05 o
  -7   3   8       20.92       10.69     11.00 o
  -5   3   8        3.67      -10.97     10.97 o
  -3   3   8     1398.44     1604.52     52.08 o
  -1   3   8      582.71      572.59     26.88 o
   1   3   8        6.29       33.71     13.55 o
   3   3   8      445.16      410.15     25.19 o
   5   3   8      282.01      271.35     31.96 o
   7   3   8      371.03      331.75     35.80 o
   9   3   8      440.54      456.54     44.72 o
  11   3   8       14.86        4.86     24.99 o
  13   3   8      117.91       70.72     28.87 o
  15   3   8      402.01      394.65     42.52 o
  17   3   8       13.42      -20.76     25.39 o
  19   3   8      142.28      170.97     37.21 o
  21   3   8        0.12      -28.57     28.57 o
  23   3   8       53.43       65.36     42.20 o
  25   3   8        1.50      -37.69     37.69 o
  27   3   8       11.49       26.27     52.74 o
  29   3   8        0.83       53.30     85.42 o
 -40   4   8        0.04       14.03     70.29 o
 -38   4   8        0.60       31.91     66.38 o
 -36   4   8        1.57      -53.02     85.17 o
 -34   4   8       19.67       97.78     76.58 o
 -32   4   8       84.53      131.20     43.73 o
 -30   4   8       54.39      104.48     39.71 o
 -28   4   8       30.34       80.00     41.96 o
 -26   4   8       13.90       -0.24     25.38 o
 -24   4   8      103.93       54.68     48.73 o
 -22   4   8        6.49       -4.59     29.10 o
 -20   4   8      120.74      115.26     31.05 o
 -18   4   8       30.67       75.88     34.05 o
 -16   4   8      710.36      581.52     71.34 o
 -14   4   8      638.23      479.81     63.81 o
 -12   4   8      898.96      999.38     57.26 o
 -10   4   8      287.92      382.14     37.61 o
  -8   4   8     2332.88     2464.63     80.31 o
  -6   4   8     1177.14     1181.18     49.41 o
  -4   4   8      639.44      689.62     38.76 o
  -2   4   8      370.43      348.90     33.44 o
   0   4   8      291.97      275.67     24.13 o
   2   4   8     1123.97     1090.09     53.31 o
   4   4   8      499.00      417.77     41.15 o
   6   4   8        9.95       32.70     22.75 o
   8   4   8      383.50      401.66     43.29 o
  10   4   8       22.35       21.34     26.78 o
  12   4   8        7.98        5.11     28.53 o
  14   4   8      481.59      497.44     50.49 o
  16   4   8        0.13      -24.33     24.33 o
  18   4   8        4.82       -4.51     29.81 o
  20   4   8       59.31       95.98     40.39 o
  22   4   8        0.00      -36.00     36.00 o
  24   4   8        0.48      -33.47     40.30 o
  26   4   8        0.24       20.70     43.16 o
 -37   5   8       17.60       13.72     71.40 o
 -35   5   8       19.13       80.38     71.91 o
 -33   5   8       32.41       25.06     62.94 o
 -31   5   8        1.97      -48.11     52.05 o
 -29   5   8       74.32       88.28     50.28 o
 -27   5   8       78.68      -15.50     37.26 o
 -25   5   8       87.24       92.65     76.36 o
 -23   5   8      131.44      155.37     38.11 o
 -21   5   8      502.97      489.73     52.25 o
 -19   5   8      827.04      893.00     82.58 o
 -17   5   8      447.71      344.01     50.98 o
 -15   5   8      374.57      593.08     78.05 o
 -13   5   8       17.84       25.46     57.83 o
 -11   5   8       76.83      100.02     98.46 o
  -9   5   8     1119.73     1150.82     63.48 o
  -7   5   8     2004.15     2216.41     91.92 o
  -5   5   8     1910.98     1949.25    110.77 o
  -3   5   8     3469.02     3661.12    113.20 o
  -1   5   8      194.65      136.75     31.49 o
   1   5   8     1037.15      920.37     61.08 o
   3   5   8      401.31      359.03     42.93 o
   5   5   8      411.56      427.89     47.51 o
   7   5   8       13.54      -24.34     24.34 o
   9   5   8       94.55       48.00     29.81 o
  11   5   8       56.68       41.70     30.53 o
  13   5   8       58.34       86.73     35.66 o
  15   5   8        7.19       35.60     31.40 o
  17   5   8       56.17       76.58     41.48 o
  19   5   8       14.23       16.06     36.73 o
  21   5   8       40.70       72.68     44.32 o
  23   5   8       25.58      -44.50     44.95 o
  25   5   8        0.01        9.46     48.24 o
 -34   6   8        0.84      -65.30     65.30 o
 -32   6   8        7.69       18.55     63.66 o
 -30   6   8       94.91        6.81     82.83 o
 -28   6   8        6.16      -75.80     75.80 o
 -26   6   8        0.14      101.60     67.98 o
 -24   6   8       40.49       37.57     54.88 o
 -22   6   8        6.99       74.07     65.79 o
 -20   6   8       19.17       11.32     37.13 o
 -18   6   8      423.15      405.86     57.86 o
 -16   6   8      268.59      232.32     65.70 o
 -14   6   8       26.20       30.63     44.21 o
 -12   6   8       24.92       47.75     48.06 o
 -10   6   8        7.17       -9.79     36.57 o
  -8   6   8      705.57      568.95     66.33 o
  -6   6   8      290.99      279.92     67.56 o
  -4   6   8      542.04      539.32     86.19 o
  -2   6   8        4.04       17.47     32.89 o
   0   6   8      338.01      395.94     56.70 o
   2   6   8      433.21      521.07     63.84 o
   4   6   8      199.44      211.88     39.83 o
   6   6   8      240.27      254.19     44.01 o
   8   6   8      521.86      463.37     54.50 o
  10   6   8       12.77       36.63     36.09 o
  12   6   8        6.54        2.22     31.54 o
  14   6   8       10.33      -14.70     38.03 o
  16   6   8      103.22      101.86     46.25 o
  18   6   8       72.59       71.88     45.45 o
  20   6   8       32.29       14.71     46.98 o
  22   6   8        1.85      -60.95     60.95 o
 -29   7   8        0.02       -8.92     60.82 o
 -27   7   8       84.39       75.54     65.95 o
 -25   7   8      135.83      368.84    151.60 o
 -23   7   8        7.79      -95.33    101.58 o
 -21   7   8        6.27       14.07     98.46 o
 -19   7   8        2.39       -7.81     92.21 o
 -17   7   8       24.74      -29.69     84.39 o
 -15   7   8       69.69       63.29     56.18 o
 -13   7   8      107.10       77.00     44.89 o
 -11   7   8      237.82      265.05     57.89 o
  -9   7   8       77.64      131.46     59.83 o
  -7   7   8       23.64      -14.97     49.09 o
  -5   7   8       30.33        3.79     46.61 o
  -3   7   8      407.39      574.11     92.56 o
  -1   7   8       88.85      -24.69     57.83 o
   1   7   8       89.29      146.33     66.52 o
   3   7   8        0.02       -5.31     38.11 o
   5   7   8       17.64      -19.26     42.84 o
   7   7   8       11.21       77.47     47.85 o
   9   7   8       84.20       80.76     41.49 o
  11   7   8        0.03        0.97     40.61 o
  13   7   8        4.81       23.83     44.69 o
  15   7   8        4.52      -42.32     42.32 o
  17   7   8        0.08       25.01     50.76 o
 -24   8   8       16.96       75.02    134.40 o
 -22   8   8       31.80      -12.50    121.90 o
 -20   8   8        0.38      -23.44    114.09 o
 -18   8   8        2.66      -59.39    106.27 o
 -16   8   8        1.66      -62.51     98.46 o
 -14   8   8        3.03      -20.32     79.70 o
 -12   8   8        0.86      -23.44     89.08 o
 -10   8   8        1.79      -11.65     54.63 o
  -8   8   8      102.09       21.29     56.60 o
  -6   8   8      192.07      202.84    114.87 o
  -4   8   8       48.22       60.20     62.15 o
  -2   8   8       51.84       44.45     56.67 o
   0   8   8        5.19      -23.12     82.83 o
   2   8   8        1.30      -17.59     61.33 o
   4   8   8        4.01       68.63     80.49 o
   6   8   8        0.00       83.01    121.12 o
   8   8   8        1.02       32.29     57.66 o
  10   8   8       14.92       61.72     60.98 o
 -11   9   8        5.70       32.82    109.40 o
  -9   9   8        2.27       85.96    112.52 o
  -7   9   8       94.81       12.50    118.78 o
  -5   9   8       18.06       61.94     75.10 o
  -3   9   8       76.46       54.04     91.43 o
 -43   1   9       35.28       18.21     66.06 o
 -41   1   9        0.70      -46.42     46.90 o
 -39   1   9       26.56        4.88     45.34 o
 -37   1   9        9.36       -2.26     40.70 o
 -35   1   9       17.99       -7.18     34.51 o
 -33   1   9        2.03        6.62     24.57 o
 -31   1   9       93.10       80.35     24.13 o
 -29   1   9      127.45      135.72     25.89 o
 -27   1   9     1387.75     1447.68     58.17 o
 -25   1   9        4.38      -11.08     15.13 o
 -23   1   9     7344.24     7379.21    147.55 o
 -21   1   9      680.78      850.06     31.08 o
 -19   1   9     6281.01     5839.48    135.12 o
 -17   1   9     1069.44     1211.22     47.03 o
 -15   1   9       21.61       42.18     17.01 o
 -13   1   9     1819.39     1843.68     51.54 o
 -11   1   9     4084.59     4118.75     96.45 o
  -9   1   9      969.19     1055.47     33.91 o
  -7   1   9        7.94       17.73     11.43 o
  -5   1   9       38.45       36.66     12.43 o
  -3   1   9        0.14       20.31     14.03 o
  -1   1   9     1687.91     1501.25     43.72 o
   1   1   9     1524.30     1859.59     51.44 o
   3   1   9     7790.34     7993.49    167.45 o
   5   1   9     1375.59     1431.03     49.58 o
   7   1   9      378.14      311.23     25.99 o
   9   1   9     1122.07     1151.81     43.59 o
  11   1   9      372.87      309.01     26.46 o
  13   1   9        6.37       -9.28     21.05 o
  15   1   9      877.20     1053.84     61.99 o
  17   1   9      124.82       63.16     26.14 o
  19   1   9       14.27       -0.40     24.20 o
  21   1   9       51.97       62.58     31.76 o
  23   1   9        0.35       26.86     37.20 o
  25   1   9      129.03      237.76     68.97 o
  27   1   9        0.95      -16.38     51.31 o
  29   1   9       21.23      -22.09     57.34 o
 -42   2   9        0.13       -1.77     65.86 o
 -40   2   9       63.22       91.86     66.06 o
 -38   2   9      167.81      159.89     55.46 o
 -36   2   9      105.64       22.16     37.58 o
 -34   2   9        0.13       -8.93     29.72 o
 -32   2   9       66.63      108.30     33.04 o
 -30   2   9       30.67       14.26     27.84 o
 -28   2   9       42.60       -0.23     23.34 o
 -26   2   9      923.01     1074.59     59.45 o
 -24   2   9      265.70      215.97     30.55 o
 -22   2   9       18.91        5.48     22.74 o
 -20   2   9       45.33       55.89     25.25 o
 -18   2   9     2668.01     2868.37    105.97 o
 -16   2   9        7.89       19.94     17.60 o
 -14   2   9     5927.16     6094.56    181.60 o
 -12   2   9     2450.84     2280.44     81.22 o
 -10   2   9      682.03      671.97     40.04 o
  -8   2   9      275.21      350.59     20.33 o
  -6   2   9        1.46       -5.61     11.75 o
  -4   2   9     1915.45     1810.02     56.60 o
  -2   2   9      699.48      622.13     35.08 o
   0   2   9    12768.32    13693.69    288.25 o
   2   2   9      173.68      192.67     19.48 o
   4   2   9       87.82      107.18     23.93 o
   6   2   9     1375.53     1409.00     48.61 o
   8   2   9      879.46      942.12     54.66 o
  10   2   9        1.60        7.99     29.71 o
  12   2   9      113.90       25.52     26.50 o
  14   2   9      346.85      486.45     56.46 o
  16   2   9        0.23      -24.12     24.12 o
  18   2   9       37.53        5.96     27.97 o
  20   2   9      103.26      146.67     37.38 o
  22   2   9       15.27       20.44     35.85 o
  24   2   9        2.76       -7.13     39.95 o
  26   2   9        0.58      -14.70     67.98 o
  28   2   9        3.07       14.61     61.15 o
 -41   3   9       44.41       26.67     72.84 o
 -39   3   9        0.23       15.28     69.20 o
 -37   3   9        9.38      -40.40     40.40 o
 -35   3   9       80.23        9.15     42.73 o
 -33   3   9      238.42      184.26     38.92 o
 -31   3   9        3.91       47.72     27.03 o
 -29   3   9        8.70       23.13     27.57 o
 -27   3   9       24.65       18.14     25.15 o
 -25   3   9     2401.33     2272.67     90.17 o
 -23   3   9     2833.56     2604.29     95.98 o
 -21   3   9      823.58      774.37     49.89 o
 -19   3   9     3015.81     2717.04    106.19 o
 -17   3   9        5.98       32.68     24.29 o
 -15   3   9     1306.07     1288.74     74.47 o
 -13   3   9     1507.88     1383.86     58.01 o
 -11   3   9       93.86       46.87     16.47 o
  -9   3   9     1385.64     1404.38     42.31 o
  -7   3   9      239.05      228.78     20.56 o
  -5   3   9      515.54      520.22     29.28 o
  -3   3   9       74.52       61.79     15.95 o
  -1   3   9      509.10      509.68     30.46 o
   1   3   9       98.97      108.83     18.48 o
   3   3   9      372.14      389.57     41.38 o
   5   3   9       35.13        9.95     20.28 o
   7   3   9      697.23      635.31     50.87 o
   9   3   9        0.10      -20.60     20.60 o
  11   3   9      999.76     1020.47     63.68 o
  13   3   9        1.23       10.68     27.44 o
  15   3   9        0.20      -24.91     24.91 o
  17   3   9       45.24       83.80     38.30 o
  19   3   9        2.31      -27.46     27.46 o
  21   3   9      293.57      257.72     52.27 o
  23   3   9       19.53       10.32     40.14 o
  25   3   9        4.50       19.55     43.83 o
  27   3   9       21.61      -50.94     50.94 o
 -40   4   9        4.46       72.16     81.27 o
 -38   4   9        6.54       25.40     93.77 o
 -36   4   9        7.24       -3.33     58.91 o
 -34   4   9       99.54       59.90     59.27 o
 -32   4   9      198.34      139.99     46.08 o
 -30   4   9       65.90      147.86     44.44 o
 -28   4   9       73.89       50.60     31.07 o
 -26   4   9      221.22      252.35     42.59 o
 -24   4   9       23.37       10.36     26.46 o
 -22   4   9      516.34      544.16     55.11 o
 -20   4   9      829.25      845.23     75.36 o
 -18   4   9      903.36     1104.00     97.27 o
 -16   4   9     1518.02     1650.42    115.52 o
 -14   4   9      416.11      439.96    121.13 o
 -12   4   9        0.38       30.67     22.81 o
 -10   4   9        2.23        9.11     21.03 o
  -8   4   9     1070.39     1062.54     49.47 o
  -6   4   9      479.07      476.47     33.79 o
  -4   4   9       68.31       40.85     17.38 o
  -2   4   9       22.80       50.45     18.60 o
   0   4   9      787.76      858.60     47.89 o
   2   4   9      810.92      745.49     58.64 o
   4   4   9      396.35      375.05     37.94 o
   6   4   9     1299.00     1406.98     79.93 o
   8   4   9      738.60      678.55     51.82 o
  10   4   9     1735.04     1810.78     91.13 o
  12   4   9       73.43       87.38     35.80 o
  14   4   9       14.89       16.47     29.34 o
  16   4   9        0.36       18.35     28.35 o
  18   4   9       33.38        3.96     36.53 o
  20   4   9        0.74      -37.41     44.89 o
  22   4   9        2.19       10.23     40.10 o
  24   4   9       44.18       49.38     50.58 o
  26   4   9       17.11      -46.90     46.90 o
 -37   5   9        9.70       14.89     73.07 o
 -35   5   9       65.00       34.71     92.21 o
 -33   5   9        0.01      -50.74     57.09 o
 -31   5   9       59.53       33.47     58.38 o
 -29   5   9        9.00      -50.17     50.17 o
 -27   5   9        7.73       13.41     38.73 o
 -25   5   9        0.00       12.25     30.99 o
 -23   5   9        0.95       -0.48     28.06 o
 -21   5   9      470.28      421.15     49.97 o
 -19   5   9       52.47       32.49     34.29 o
 -17   5   9      213.25      145.04     54.43 o
 -15   5   9      613.70      559.32     75.48 o
 -13   5   9     1931.72     1852.30    127.70 o
 -11   5   9      814.24      765.48    150.21 o
  -9   5   9       70.81       64.15     39.48 o
  -7   5   9       12.31        5.30     25.26 o
  -5   5   9      371.41      325.86     39.47 o
  -3   5   9      436.87      401.31     52.09 o
  -1   5   9       22.68        5.77     24.47 o
   1   5   9       34.29       21.79     27.53 o
   3   5   9      123.19       87.00     29.86 o
   5   5   9     1282.92     1284.78     76.34 o
   7   5   9       23.36       37.04     30.64 o
   9   5   9        4.71      -15.34     26.59 o
  11   5   9       12.00       28.80     31.36 o
  13   5   9      287.20      373.92     53.12 o
  15   5   9       13.20      -29.85     34.94 o
  17   5   9      103.85      100.41     40.04 o
  19   5   9        0.38      -22.36     37.29 o
  21   5   9        0.24      -40.60     50.07 o
  23   5   9        3.27       11.47     47.68 o
 -34   6   9        4.85      -39.78     67.45 o
 -32   6   9       11.75       18.90     91.43 o
 -30   6   9       50.50       10.05     56.72 o
 -28   6   9       57.79       92.16     62.32 o
 -26   6   9       79.98       52.78     56.31 o
 -24   6   9      110.87       45.98     55.13 o
 -22   6   9       36.12       25.40     41.31 o
 -20   6   9       33.49       44.11     40.60 o
 -18   6   9      175.93      260.56     51.71 o
 -16   6   9       28.44       12.79     56.26 o
 -14   6   9      400.63      506.54     77.36 o
 -12   6   9        2.88      -33.59     33.59 o
 -10   6   9      653.33      748.61     82.50 o
  -8   6   9       60.02       83.88     71.89 o
  -6   6   9      704.68      792.10    128.17 o
  -4   6   9      544.29      664.67     90.94 o
  -2   6   9      687.53      685.75     70.07 o
   0   6   9       30.93       11.22     34.19 o
   2   6   9        0.88       13.90     36.54 o
   4   6   9      231.29      239.15     41.21 o
   6   6   9       54.59       44.74     34.22 o
   8   6   9       39.69       19.63     32.06 o
  10   6   9       35.66       28.17     34.25 o
  12   6   9       22.49       49.67     44.17 o
  14   6   9        7.64       19.84     40.85 o
  16   6   9        2.11      -11.35     55.27 o
  18   6   9        0.30        2.41     42.37 o
  20   6   9        4.33      -57.07     57.07 o
 -29   7   9        0.35      -16.97     65.91 o
 -27   7   9       13.53      -32.82    106.27 o
 -25   7   9        9.06       64.08    104.71 o
 -23   7   9       54.89      -28.13    101.59 o
 -21   7   9       87.30      -42.20     95.33 o
 -19   7   9       18.11      -76.58     84.39 o
 -17   7   9       22.38      -45.05     61.73 o
 -15   7   9      160.93      190.61     43.54 o
 -13   7   9      221.89      215.68     57.47 o
 -11   7   9        8.14        8.86     48.81 o
  -9   7   9        2.67      -21.23    117.21 o
  -7   7   9      443.47      656.24     95.36 o
  -5   7   9      337.36      333.36     82.05 o
  -3   7   9        6.07       14.34     53.47 o
  -1   7   9       76.66       58.61     63.30 o
   1   7   9       44.16       32.33     51.79 o
   3   7   9       52.25       36.19     44.59 o
   5   7   9        0.37        2.39     43.21 o
   7   7   9        0.71       50.48     50.10 o
   9   7   9       13.08        2.28     64.47 o
  11   7   9       14.84      -22.31     42.29 o
  13   7   9        6.51       -3.52     44.14 o
  15   7   9        9.15       -4.85     64.97 o
 -24   8   9        1.36     -107.84    107.84 o
 -22   8   9      143.35      254.75    140.66 o
 -20   8   9       34.38       65.64    123.47 o
 -18   8   9      104.40      -92.21    100.02 o
 -16   8   9        6.26      154.72    109.40 o
 -14   8   9       22.04       82.83     96.90 o
 -12   8   9       22.22        1.56     62.51 o
 -10   8   9       11.25       16.27     60.95 o
  -8   8   9       80.25       63.59    108.62 o
  -6   8   9       14.45       41.63     64.42 o
  -4   8   9        9.46       -4.11     64.86 o
  -2   8   9        5.05      -46.39     54.96 o
   0   8   9       20.71       97.57     71.27 o
   2   8   9       32.69      117.71     71.11 o
   4   8   9       20.25      -44.36     60.51 o
   6   8   9       18.01      108.18     74.53 o
   8   8   9       56.46      213.92     65.91 o
 -44   0  10      123.51       67.20    107.84 o
 -42   0  10       85.38       10.94     96.90 o
 -40   0  10       21.93      134.40     95.33 o
 -38   0  10      381.84      406.87     82.84 o
 -36   0  10       26.84        7.21     40.08 o
 -34   0  10      348.68      410.74    116.34 o
 -32   0  10     1874.11     2034.79    108.85 o
 -30   0  10        2.26       17.87     26.42 o
 -28   0  10      417.67      475.16     44.71 o
 -26   0  10     1660.00     1700.97     76.32 o
 -24   0  10      766.26      945.56     53.05 o
 -22   0  10     1619.98     1543.28     93.66 o
 -20   0  10      258.84      209.45     37.84 o
 -18   0  10     2568.11     2175.28    122.22 o
 -16   0  10      226.07      261.64     44.17 o
 -14   0  10     9194.61     8582.24    288.53 o
 -12   0  10     1000.01     1196.26     63.19 o
 -10   0  10     3096.63     2974.93    115.63 o
  -8   0  10      637.45      731.52     78.09 o
  -6   0  10     6082.78     6586.20    226.00 o
  -4   0  10    13559.97    12607.23    406.72 o
  -2   0  10      106.82       25.52     20.16 o
   0   0  10     4067.79     4181.76    136.37 o
   2   0  10     1840.24     2135.76     84.41 o
   4   0  10      260.59      256.46     33.64 o
   6   0  10       28.06       25.48     21.11 o
   8   0  10      103.92       80.35     28.65 o
  10   0  10       12.77       53.73     27.90 o
  12   0  10      686.98      691.63     66.12 o
  14   0  10        3.43      -27.16     27.16 o
  16   0  10      136.26      127.93     58.15 o
  18   0  10       23.34       27.02     40.80 o
  20   0  10      178.56      102.62     77.49 o
  22   0  10      200.64      359.83     91.27 o
  24   0  10       42.04       70.33     82.83 o
  26   0  10       26.76       15.63     67.20 o
  28   0  10        0.00      -28.13     79.70 o
 -43   1  10        0.34      -16.29     66.80 o
 -41   1  10       22.29       57.09     51.97 o
 -39   1  10        1.94       -0.53     43.89 o
 -37   1  10       25.95       39.05     44.04 o
 -35   1  10        3.81      -19.97     32.61 o
 -33   1  10       79.18       41.47     27.37 o
 -31   1  10       17.78       68.99     28.46 o
 -29   1  10        2.71      -14.65     18.92 o
 -27   1  10       84.13      100.00     22.62 o
 -25   1  10      410.59      382.97     33.60 o
 -23   1  10      502.59      557.81     32.95 o
 -21   1  10      890.70      964.32     35.27 o
 -19   1  10     1673.29     1643.17     58.95 o
 -17   1  10        4.47       22.10     15.55 o
 -15   1  10      102.68       98.14     16.07 o
 -13   1  10    12028.61    12095.89    255.70 o
 -11   1  10      732.48      607.97     31.74 o
  -9   1  10     7349.07     7416.41    165.39 o
  -7   1  10      202.88      254.49     20.41 o
  -5   1  10        0.44       22.34     12.54 o
  -3   1  10     1670.09     1778.55     50.05 o
  -1   1  10        0.59      -13.29     13.29 o
   1   1  10      194.59      159.84     19.41 o
   3   1  10      197.47      183.89     21.17 o
   5   1  10     1531.83     1583.16     53.88 o
   7   1  10      684.45      741.61     35.94 o
   9   1  10        6.04       -3.88     17.64 o
  11   1  10      379.28      411.65     34.84 o
  13   1  10      485.78      405.44     37.08 o
  15   1  10        0.08      -11.53     21.14 o
  17   1  10      505.40      538.49     56.20 o
  19   1  10       70.99       76.98     34.11 o
  21   1  10      120.37       36.84     39.17 o
  23   1  10        0.13        1.98     48.43 o
  25   1  10        0.17        2.45     53.59 o
  27   1  10        2.39       20.60     56.67 o
 -44   2  10       80.08       80.79    118.00 o
 -42   2  10       10.94      -25.70     68.97 o
 -40   2  10       13.74      -46.01     46.01 o
 -38   2  10       84.88       99.54     51.76 o
 -36   2  10       10.11      -30.10     30.10 o
 -34   2  10       51.61       29.28     31.69 o
 -32   2  10        1.96       -1.17     26.99 o
 -30   2  10       69.94       64.59     28.79 o
 -28   2  10      118.20       95.87     28.54 o
 -26   2  10      824.79      756.96     52.00 o
 -24   2  10      229.95      226.13     39.28 o
 -22   2  10     6231.59     5740.93    186.95 o
 -20   2  10        2.87       16.02     13.03 o
 -18   2  10     3773.67     3860.53    126.40 o
 -16   2  10     1682.58     1728.03     69.89 o
 -14   2  10     6550.24     6148.86    184.92 o
 -12   2  10      297.45      337.79     27.38 o
 -10   2  10      685.69      659.55     30.19 o
  -8   2  10        3.70        9.78     14.97 o
  -6   2  10       16.12       -4.28     12.22 o
  -4   2  10      295.06      378.36     26.82 o
  -2   2  10      765.20      785.08     31.77 o
   0   2  10     2535.51     2566.90     69.54 o
   2   2  10       28.21        9.29     13.81 o
   4   2  10     1669.51     1656.20     54.48 o
   6   2  10      469.50      449.81     41.47 o
   8   2  10     4034.71     3772.17    201.24 o
  10   2  10      462.50      534.44     49.22 o
  12   2  10     1761.97     1586.27     80.28 o
  14   2  10       95.82       66.09     31.37 o
  16   2  10      109.84       48.24     29.05 o
  18   2  10       59.95       89.59     35.86 o
  20   2  10        3.83       -8.29     34.01 o
  22   2  10       90.03       59.23     40.95 o
  24   2  10        0.75       45.90     59.64 o
  26   2  10        7.34       -6.95     59.86 o
 -41   3  10       65.63       73.45     74.27 o
 -39   3  10        4.62      -52.36     55.45 o
 -37   3  10       60.92       58.33     49.57 o
 -35   3  10       18.61       15.86     36.64 o
 -33   3  10       19.89       39.77     31.24 o
 -31   3  10       38.67       47.19     27.05 o
 -29   3  10     1347.38     1575.61     77.80 o
 -27   3  10      466.99      539.09     49.06 o
 -25   3  10      162.57       85.43     33.97 o
 -23   3  10        4.32        3.86     23.61 o
 -21   3  10      284.50      257.07     48.74 o
 -19   3  10      151.51       51.35     54.94 o
 -17   3  10      104.40       92.52     35.46 o
 -15   3  10      207.02      163.08     21.42 o
 -13   3  10      429.64      387.25     32.52 o
 -11   3  10      726.19      885.44     38.63 o
  -9   3  10     2598.36     2877.05     79.93 o
  -7   3  10       54.10       79.23     16.68 o
  -5   3  10      426.48      403.04     28.66 o
  -3   3  10     1546.37     1574.70     61.07 o
  -1   3  10      654.02      580.54     40.22 o
   1   3  10      300.63      308.29     26.14 o
   3   3  10     1853.85     1976.83     79.87 o
   5   3  10      110.01      112.90     29.45 o
   7   3  10      800.57      783.33     66.49 o
   9   3  10      419.35      448.98     45.58 o
  11   3  10     1390.31     1403.38     93.96 o
  13   3  10      200.21      275.79     40.67 o
  15   3  10       61.79       74.87     32.19 o
  17   3  10       25.92       83.19     35.32 o
  19   3  10      261.29      403.69     74.44 o
  21   3  10        0.02      -15.75     37.32 o
  23   3  10       92.91       74.73     46.28 o
  25   3  10        0.05        2.08     48.56 o
 -40   4  10        4.73      -76.58     76.58 o
 -38   4  10       54.72      111.26     76.15 o
 -36   4  10       37.45        4.93     62.71 o
 -34   4  10       23.83        8.57     62.06 o
 -32   4  10        0.81       14.80     35.18 o
 -30   4  10       84.78       21.45     32.09 o
 -28   4  10        2.57       -2.08     29.24 o
 -26   4  10      777.35      749.01     64.11 o
 -24   4  10      897.54      888.24     66.85 o
 -22   4  10      518.21      597.98     55.53 o
 -20   4  10       41.75      167.24     48.26 o
 -18   4  10      161.91      163.20     49.41 o
 -16   4  10      144.54      121.34     65.64 o
 -14   4  10       37.67       15.90     35.85 o
 -12   4  10     5979.76     6065.83    189.19 o
 -10   4  10     1304.35     1325.53     65.77 o
  -8   4  10      445.80      451.38     38.10 o
  -6   4  10      933.07      951.83     59.23 o
  -4   4  10     1944.68     2084.02     68.54 o
  -2   4  10       49.75       33.66     22.05 o
   0   4  10       11.50       17.72     24.06 o
   2   4  10        0.02       -7.25     21.00 o
   4   4  10       10.44      -22.34     22.34 o
   6   4  10       97.73       85.11     29.56 o
   8   4  10       65.56       45.24     29.28 o
  10   4  10       17.90      -16.88     24.41 o
  12   4  10        8.97      -10.29     30.07 o
  14   4  10        0.03       14.94     30.62 o
  16   4  10       44.66       65.06     33.19 o
  18   4  10       17.31        7.57     39.64 o
  20   4  10       12.45      -35.06     35.06 o
  22   4  10       24.18       43.59     47.14 o
  24   4  10        3.43       -9.80     44.52 o
 -37   5  10        9.39       13.38     70.25 o
 -35   5  10        0.38       39.24     63.13 o
 -33   5  10        0.90      -34.19     48.45 o
 -31   5  10       14.30       70.47     64.74 o
 -29   5  10        2.69      -37.28     37.28 o
 -27   5  10       75.41       -3.67     35.00 o
 -25   5  10      490.73      542.70     59.66 o
 -23   5  10       87.89       99.19     88.58 o
 -21   5  10      148.41      221.71     47.36 o
 -19   5  10      277.74      239.87     61.21 o
 -17   5  10     1174.84     1482.06    184.47 o
 -15   5  10       63.90       92.51     47.62 o
 -13   5  10      451.91      486.09     61.05 o
 -11   5  10      121.89       92.48     39.89 o
  -9   5  10      722.47      763.10    109.49 o
  -7   5  10        0.76        2.62     25.48 o
  -5   5  10       57.10      102.43     36.56 o
  -3   5  10       88.40       56.97     36.40 o
  -1   5  10       57.25       59.83     27.43 o
   1   5  10     2038.50     1867.15     89.85 o
   3   5  10       83.41       77.57     32.93 o
   5   5  10     1125.86     1120.16     73.52 o
   7   5  10      391.84      352.01     48.36 o
   9   5  10       25.94       24.18     31.55 o
  11   5  10       65.99       55.11     37.38 o
  13   5  10       25.26       45.41     35.91 o
  15   5  10        0.03      -26.41     34.51 o
  17   5  10        1.47       -7.37     38.80 o
  19   5  10        9.79       -4.60     47.57 o
  21   5  10        1.10      -40.98     40.98 o
 -34   6  10       14.64      -20.83     65.79 o
 -32   6  10        4.42      -55.02     62.68 o
 -30   6  10        0.70      -77.36     77.36 o
 -28   6  10       19.26      -89.68    108.62 o
 -26   6  10       20.92       -7.81    106.27 o
 -24   6  10        1.36       85.96    101.58 o
 -22   6  10       27.16       30.13     41.39 o
 -20   6  10       60.59       26.12     38.19 o
 -18   6  10       41.58       38.65     53.92 o
 -16   6  10      459.70      523.47    108.63 o
 -14   6  10       13.04      -19.16     35.25 o
 -12   6  10       20.27        1.54     36.96 o
 -10   6  10        4.53      -12.29     36.42 o
  -8   6  10        1.99       17.02     45.44 o
  -6   6  10      210.58      255.55    176.61 o
  -4   6  10      539.13      468.71    174.28 o
  -2   6  10      108.75      127.22     42.68 o
   0   6  10        0.28       26.12     41.89 o
   2   6  10       61.08       17.64     81.30 o
   4   6  10       26.21       49.15     44.09 o
   6   6  10       14.10      -17.44     31.28 o
   8   6  10       66.85       53.94     37.21 o
  10   6  10        0.65       -9.31     34.56 o
  12   6  10        2.23       -6.73     38.63 o
  14   6  10       14.49      -16.59     54.87 o
  16   6  10        1.33      -41.21     41.21 o
  18   6  10        3.89        7.16     47.10 o
 -29   7  10        1.91      -68.76    109.40 o
 -27   7  10       42.82       84.39    115.65 o
 -25   7  10        1.47       85.96    112.52 o
 -23   7  10        0.00       29.69    107.84 o
 -21   7  10      140.88       21.88    103.15 o
 -19   7  10        5.27      -37.09     55.20 o
 -17   7  10      334.20      496.35     86.98 o
 -15   7  10        6.52      -40.64     40.64 o
 -13   7  10       46.11       26.41     49.93 o
 -11   7  10       25.70       95.63     60.73 o
  -9   7  10        7.61      -54.70     54.70 o
  -7   7  10       17.89       28.74     50.58 o
  -5   7  10      350.70      429.54     92.21 o
  -3   7  10      146.46      131.08    136.75 o
  -1   7  10      318.31      283.26     80.47 o
   1   7  10      243.77      335.28     79.23 o
   3   7  10      162.60      168.59     66.09 o
   5   7  10       27.50       32.12     53.28 o
   7   7  10        0.09        2.45     59.11 o
   9   7  10       78.55       73.58     65.71 o
  11   7  10        1.08       29.25     54.43 o
  13   7  10       11.89       18.86     48.01 o
 -22   8  10        2.08     -110.96    110.96 o
 -20   8  10       54.64       31.26    118.78 o
 -18   8  10      139.10      -46.89    103.15 o
 -16   8  10       76.07      167.23    109.40 o
 -14   8  10        0.00       -1.36     64.86 o
 -12   8  10        5.34      -57.46     90.64 o
 -10   8  10       16.69      -10.68     59.32 o
  -8   8  10        0.00       -3.46     60.08 o
  -6   8  10       12.99       12.38     63.30 o
  -4   8  10        8.30       22.57     63.42 o
  -2   8  10        1.78      -35.53     96.90 o
   0   8  10        7.20      -19.93     57.73 o
   2   8  10       23.98      115.54     73.96 o
   4   8  10       14.85       86.02     74.32 o
   6   8  10        8.74      -36.36    153.94 o
 -43   1  11       32.21      133.12     74.97 o
 -41   1  11      198.94      119.77     56.26 o
 -39   1  11        1.48      -12.77     44.51 o
 -37   1  11      665.16      725.89     82.47 o
 -35   1  11       16.61       -6.38     32.03 o
 -33   1  11      412.42      413.43     39.70 o
 -31   1  11        5.10      -21.76     21.76 o
 -29   1  11       93.15       59.36     22.99 o
 -27   1  11       48.60       74.39     24.00 o
 -25   1  11     3627.39     3377.53     83.21 o
 -23   1  11     1594.01     1509.22     50.86 o
 -21   1  11     1260.14     1359.01     55.30 o
 -19   1  11     2119.37     2319.92     91.25 o
 -17   1  11     2577.68     2341.41     88.69 o
 -15   1  11     1189.11     1065.35     42.71 o
 -13   1  11      332.36      323.20     25.63 o
 -11   1  11     3261.01     3131.09     96.37 o
  -9   1  11      644.84      876.38     35.50 o
  -7   1  11     5659.65     5488.80    128.51 o
  -5   1  11      626.96      500.25     26.88 o
  -3   1  11     2337.77     2375.67     62.96 o
  -1   1  11      211.71      228.81     20.79 o
   1   1  11      111.31      108.72     19.04 o
   3   1  11      154.64      173.27     23.99 o
   5   1  11      685.06      647.48     36.71 o
   7   1  11     3502.90     3818.76    110.86 o
   9   1  11      108.69      123.79     22.99 o
  11   1  11       25.02      101.54     26.06 o
  13   1  11      196.30      203.39     30.42 o
  15   1  11      154.13      221.08     33.95 o
  17   1  11        2.71       -4.79     24.70 o
  19   1  11      141.36       86.42     41.51 o
  21   1  11       25.15      -30.04     44.75 o
  23   1  11        3.27      -15.77     70.33 o
  25   1  11       16.24        8.57     56.84 o
  27   1  11        0.20      -11.13     55.12 o
 -44   2  11       24.67      -15.12     73.56 o
 -42   2  11        9.65      -12.53     62.96 o
 -40   2  11       20.71       76.90     51.11 o
 -38   2  11        9.83       15.16     47.81 o
 -36   2  11       44.14       73.41     36.57 o
 -34   2  11      118.75       84.19     37.12 o
 -32   2  11       59.15       79.70     32.35 o
 -30   2  11       86.64       53.78     25.92 o
 -28   2  11      124.95      157.99     31.24 o
 -26   2  11        9.07       38.66     24.96 o
 -24   2  11      402.97      309.96     41.11 o
 -22   2  11       95.92      117.53     31.46 o
 -20   2  11     1088.08     1187.99     77.32 o
 -18   2  11       16.09       27.05     19.58 o
 -16   2  11      711.19      731.64     43.36 o
 -14   2  11     1708.61     1599.76     61.89 o
 -12   2  11     1868.36     1845.27     57.37 o
 -10   2  11     3910.59     3812.48    111.54 o
  -8   2  11      321.86      329.98     38.47 o
  -6   2  11      842.21      842.03     38.41 o
  -4   2  11      181.27      175.31     18.40 o
  -2   2  11       35.63       12.69     14.63 o
   0   2  11        1.76       -2.34     14.33 o
   2   2  11       20.45       23.79     16.75 o
   4   2  11      321.72      344.23     42.75 o
   6   2  11       18.04      -14.65     24.63 o
   8   2  11      337.24      273.65     39.25 o
  10   2  11     1097.61     1249.08     69.24 o
  12   2  11        5.44       -7.81     24.97 o
  14   2  11        8.68      -26.84     26.84 o
  16   2  11        0.57       12.76     36.27 o
  18   2  11       20.99       -4.75     30.59 o
  20   2  11        9.69       27.17     36.56 o
  22   2  11       23.90      -47.52     47.52 o
  24   2  11       11.22       -7.68     51.38 o
  26   2  11        0.01      -54.49     54.49 o
 -41   3  11        6.20      -11.79     63.58 o
 -39   3  11        5.00      -45.71     59.86 o
 -37   3  11       88.31      137.64     48.73 o
 -35   3  11        4.42        1.29     35.09 o
 -33   3  11        1.86        1.95     27.01 o
 -31   3  11      225.11      139.86     37.27 o
 -29   3  11      702.02      757.24     57.13 o
 -27   3  11        0.62       18.38     25.72 o
 -25   3  11      578.77      569.29     46.78 o
 -23   3  11      165.64      124.63     41.17 o
 -21   3  11      147.26      124.56     45.79 o
 -19   3  11        0.05      -22.64     27.49 o
 -17   3  11       45.17       73.90     33.12 o
 -15   3  11      252.17      325.01     46.03 o
 -13   3  11     4205.70     4009.40    120.20 o
 -11   3  11      359.51      454.58     38.48 o
  -9   3  11      787.07      817.76     77.99 o
  -7   3  11      851.00      864.70     40.22 o
  -5   3  11      245.16      231.34     24.84 o
  -3   3  11      561.37      707.82     40.51 o
  -1   3  11        0.03      -22.02     22.02 o
   1   3  11      855.97      887.18     52.44 o
   3   3  11       19.87       14.77     45.08 o
   5   3  11      191.72      182.15     32.15 o
   7   3  11      160.53      124.62     31.88 o
   9   3  11      214.36      163.47     35.80 o
  11   3  11       11.95        7.97     27.37 o
  13   3  11        3.39       -4.36     28.89 o
  15   3  11        0.34       14.19     32.74 o
  17   3  11       24.28       42.44     38.78 o
  19   3  11      168.35      238.54     51.65 o
  21   3  11        0.02       -8.73     41.31 o
  23   3  11        4.83      -14.96     44.71 o
  25   3  11        0.93       32.23     65.62 o
 -40   4  11        6.27        7.47     69.63 o
 -38   4  11       15.26      -36.42     82.83 o
 -36   4  11        0.10       48.13     61.15 o
 -34   4  11       16.35       67.38     47.55 o
 -32   4  11      791.23      693.06     68.18 o
 -30   4  11       24.52        6.67     31.95 o
 -28   4  11      689.35      703.71     94.63 o
 -26   4  11       85.37       44.61     31.79 o
 -24   4  11      130.92      215.96     68.58 o
 -22   4  11      239.90      241.15     57.83 o
 -20   4  11        0.61       86.01     40.41 o
 -18   4  11      847.04      656.77     87.54 o
 -16   4  11     1222.11     1041.15     95.05 o
 -14   4  11     3364.12     3483.30    153.14 o
 -12   4  11      801.94      757.06     52.03 o
 -10   4  11     1501.01     1368.99     69.08 o
  -8   4  11        3.96      -20.60     20.60 o
  -6   4  11      778.58      741.81     68.87 o
  -4   4  11      333.10      389.50     31.67 o
  -2   4  11     1061.60      950.72     67.56 o
   0   4  11      504.02      484.67     43.28 o
   2   4  11      315.28      341.85     39.33 o
   4   4  11      628.24      680.61     52.35 o
   6   4  11       27.23       32.45     26.48 o
   8   4  11       15.57       17.58     32.31 o
  10   4  11       94.56      169.48     40.72 o
  12   4  11      284.79      213.81     40.25 o
  14   4  11      201.42      203.76     42.46 o
  16   4  11       67.22        7.14     39.42 o
  18   4  11       51.64       92.22     45.30 o
  20   4  11        5.11       25.68     42.88 o
  22   4  11        0.66      -58.20     58.20 o
 -37   5  11        0.76      -34.43     65.88 o
 -35   5  11       21.84       11.44     62.24 o
 -33   5  11       15.47        3.18     60.13 o
 -31   5  11        2.06       -0.52     49.93 o
 -29   5  11       10.01       -0.32     39.93 o
 -27   5  11       31.04       46.15     35.66 o
 -25   5  11      114.82      106.04     43.46 o
 -23   5  11        8.04      -24.35     34.84 o
 -21   5  11       54.45       23.98     42.12 o
 -19   5  11       24.37       49.05     43.05 o
 -17   5  11      559.25      406.62     69.40 o
 -15   5  11      223.39      220.34     54.90 o
 -13   5  11      538.45      519.41     62.72 o
 -11   5  11     1300.22     1328.41     98.49 o
  -9   5  11      279.72      389.64     56.14 o
  -7   5  11      257.38      299.66     55.73 o
  -5   5  11      165.43      157.53     46.86 o
  -3   5  11      486.86      414.89     56.70 o
  -1   5  11      305.63      316.05     51.77 o
   1   5  11      635.35      594.38     58.88 o
   3   5  11       50.04       81.04     48.50 o
   5   5  11       80.47       35.54     30.69 o
   7   5  11       72.34       65.60     32.97 o
   9   5  11       47.34       61.22     56.62 o
  11   5  11        2.76        8.87     37.45 o
  13   5  11       28.39       28.06     38.78 o
  15   5  11        0.19       -2.58     38.06 o
  17   5  11        4.89       -4.14     43.36 o
  19   5  11        0.38       -4.77     45.40 o
 -34   6  11       75.15       84.17     77.19 o
 -32   6  11        2.80      -39.29     65.56 o
 -30   6  11      161.87      254.75    137.53 o
 -28   6  11        0.82      -95.33     95.33 o
 -26   6  11        3.34       -1.56     92.21 o
 -24   6  11       88.06      197.87     83.61 o
 -22   6  11       15.40       24.21     38.23 o
 -20   6  11      309.94      319.37     78.96 o
 -18   6  11       23.71       12.34     46.54 o
 -16   6  11       65.36       58.13     41.50 o
 -14   6  11      216.68      270.07     56.72 o
 -12   6  11       75.71      121.55     45.39 o
 -10   6  11      245.43      266.34     68.28 o
  -8   6  11      854.45      966.23    111.86 o
  -6   6  11      318.51      399.81    178.96 o
  -4   6  11      480.63      491.37     83.39 o
  -2   6  11      297.66      358.18     59.58 o
   0   6  11      117.17       34.07     44.13 o
   2   6  11      147.50       57.77     42.30 o
   4   6  11       10.09        6.50     39.83 o
   6   6  11       22.16       64.08     68.52 o
   8   6  11        7.23        9.16     35.17 o
  10   6  11        2.30       -0.42     42.83 o
  12   6  11        0.19       -2.55     45.08 o
  14   6  11       17.91       50.31     46.75 o
  16   6  11       20.04       58.46     46.85 o
 -29   7  11        3.05       48.45    123.46 o
 -27   7  11        1.11      -32.82    109.40 o
 -25   7  11        0.21      -79.70     96.90 o
 -23   7  11       18.54      -93.77     93.77 o
 -21   7  11       43.64       -4.69    100.02 o
 -19   7  11      144.71      165.22     56.24 o
 -17   7  11       36.85      -41.22     41.22 o
 -15   7  11        5.49       46.40     55.78 o
 -13   7  11      104.76       50.56     58.45 o
 -11   7  11      302.32      270.87     77.33 o
  -9   7  11        1.16      -28.00     51.44 o
  -7   7  11       17.01        1.71     53.61 o
  -5   7  11       40.05       13.07     84.39 o
  -3   7  11      118.80       67.90    118.00 o
  -1   7  11       33.68      -35.95     49.40 o
   1   7  11       33.22       16.00     55.92 o
   3   7  11       78.74      142.92     63.89 o
   5   7  11        2.25       -5.75     48.38 o
   7   7  11       23.63       17.31     67.30 o
   9   7  11        0.29       24.20     72.67 o
  11   7  11        7.76      -20.07     56.79 o
 -22   8  11        0.93       31.26    125.03 o
 -20   8  11       10.83      -84.39     84.39 o
 -18   8  11       19.60      -12.50     95.33 o
 -16   8  11       21.66      -92.21     92.21 o
 -14   8  11       26.21       -6.04     61.56 o
 -12   8  11        0.02      -57.63     57.63 o
 -10   8  11        3.25      -56.84     56.84 o
  -8   8  11       68.59       88.93     67.56 o
  -6   8  11       15.45      -16.05     65.56 o
  -4   8  11       50.48       21.71     58.11 o
  -2   8  11        3.45       15.70     60.98 o
   0   8  11      169.69      196.82     77.45 o
   2   8  11       18.05       30.40     68.72 o
   4   8  11       53.02       19.51     70.92 o
 -44   0  12        4.43      -78.14     78.14 o
 -42   0  12       13.78      -54.70     73.45 o
 -40   0  12       36.01      -14.07     81.27 o
 -38   0  12        6.89       25.01     76.58 o
 -36   0  12        3.59       12.45     67.98 o
 -34   0  12      226.53      315.74     68.49 o
 -32   0  12       33.29       48.23     36.01 o
 -30   0  12      140.60      154.53     41.93 o
 -28   0  12    11250.64    11252.28    328.04 o
 -26   0  12      252.33      214.71     33.12 o
 -24   0  12     2033.23     1761.26    117.57 o
 -22   0  12     1571.46     1530.74    157.92 o
 -20   0  12     2937.95     2940.44    158.70 o
 -18   0  12     2296.74     2246.65    132.14 o
 -16   0  12     4229.95     4469.81    168.11 o
 -14   0  12      839.75      755.67     62.41 o
 -12   0  12        6.13       16.46     22.08 o
 -10   0  12     2159.28     2126.93     95.66 o
  -8   0  12     6761.47     7155.76    248.74 o
  -6   0  12     3071.01     3034.47    123.55 o
  -4   0  12      471.12      349.16     41.53 o
  -2   0  12      637.83      733.35     61.95 o
   0   0  12      864.65      892.67     62.50 o
   2   0  12       42.41       35.01     23.45 o
   4   0  12     6412.44     6373.86    203.73 o
   6   0  12       31.54       44.11     28.63 o
   8   0  12     1045.13     1263.43     72.11 o
  10   0  12      440.55      477.03     49.54 o
  12   0  12      181.18      145.09     36.59 o
  14   0  12      171.68      106.38     63.75 o
  16   0  12        1.36       19.67     42.75 o
  18   0  12       18.53      -48.63     48.63 o
  20   0  12      104.16      169.33     66.09 o
  22   0  12       14.43      100.02     82.83 o
  24   0  12       37.91      -12.50     73.45 o
 -45   1  12        0.29        5.14     76.51 o
 -43   1  12       13.05      -25.55     65.32 o
 -41   1  12      106.97      116.32     69.01 o
 -39   1  12        0.29      -50.76     50.76 o
 -37   1  12        1.66      -34.41     38.26 o
 -35   1  12       14.67       31.55     38.61 o
 -33   1  12       94.55       79.74     27.90 o
 -31   1  12       56.85       41.48     30.40 o
 -29   1  12      567.84      469.20     48.51 o
 -27   1  12      194.09      253.56     31.77 o
 -25   1  12       22.49       55.53     21.09 o
 -23   1  12      427.58      451.29     46.41 o
 -21   1  12        4.43       18.78     20.85 o
 -19   1  12      593.57      526.68     33.43 o
 -17   1  12       91.52       81.23     21.15 o
 -15   1  12       48.63       45.35     22.25 o
 -13   1  12     1025.18      992.71     43.00 o
 -11   1  12       34.97       32.03     16.11 o
  -9   1  12     3708.65     4055.02    101.13 o
  -7   1  12       58.27       81.34     17.73 o
  -5   1  12      607.76      623.03     31.91 o
  -3   1  12      263.05      224.66     23.02 o
  -1   1  12      148.87      116.81     20.82 o
   1   1  12       19.11      -15.64     15.64 o
   3   1  12      769.55      701.99     38.37 o
   5   1  12       57.57       91.67     26.01 o
   7   1  12       89.79       93.67     23.16 o
   9   1  12      556.94      586.32     43.23 o
  11   1  12        0.17       -4.16     21.53 o
  13   1  12      131.81       77.14     30.97 o
  15   1  12       79.35       31.01     25.69 o
  17   1  12       50.78       34.73     37.22 o
  19   1  12        1.29       76.58     53.01 o
  21   1  12        9.51       45.57     52.27 o
  23   1  12        0.93      -19.24     48.06 o
  25   1  12        0.22       10.51     60.04 o
 -44   2  12        2.59      -23.51     66.98 o
 -42   2  12        1.33      -46.14     46.14 o
 -40   2  12       79.66        2.90     51.41 o
 -38   2  12       57.00       43.96     47.20 o
 -36   2  12      124.46      193.56     44.81 o
 -34   2  12      163.47       98.21     38.55 o
 -32   2  12      221.91      280.57     50.72 o
 -30   2  12      258.52      270.37     38.23 o
 -28   2  12      838.91      874.07     57.62 o
 -26   2  12      304.30      330.48     38.72 o
 -24   2  12     1709.24     1658.56    105.84 o
 -22   2  12        5.52      -26.23     26.23 o
 -20   2  12      100.22      102.88     39.02 o
 -18   2  12      216.50      212.46     40.74 o
 -16   2  12      509.95      435.91     34.73 o
 -14   2  12      269.03      312.33     38.18 o
 -12   2  12       20.70       45.33     16.38 o
 -10   2  12       23.33       24.07     17.27 o
  -8   2  12       59.41       50.52     17.99 o
  -6   2  12     1216.01     1273.06     63.30 o
  -4   2  12     1152.17     1192.73     49.61 o
  -2   2  12      538.05      545.24     42.22 o
   0   2  12       78.20       72.87     23.41 o
   2   2  12     1753.87     1739.36     64.92 o
   4   2  12        3.92       -4.48     31.75 o
   6   2  12     1186.42     1392.42     95.88 o
   8   2  12       23.09      -19.08     25.47 o
  10   2  12      835.17      799.08     59.23 o
  12   2  12      185.25      119.59     35.05 o
  14   2  12       79.93       42.86     32.82 o
  16   2  12      216.57      196.22     42.27 o
  18   2  12        0.17      -44.89     44.89 o
  20   2  12       32.90      108.29     51.46 o
  22   2  12       12.53      -25.26     54.06 o
  24   2  12       28.57      -33.10     68.77 o
 -43   3  12        2.76      -59.39     84.39 o
 -41   3  12        7.75      -18.75     65.20 o
 -39   3  12       44.84       44.57     52.02 o
 -37   3  12       42.31       30.73     40.94 o
 -35   3  12       33.60        4.76     35.03 o
 -33   3  12        1.41        0.89     34.26 o
 -31   3  12      637.29      737.25     67.06 o
 -29   3  12       35.28       29.84     29.10 o
 -27   3  12      128.25      148.36     33.34 o
 -25   3  12        1.77        8.39     28.49 o
 -23   3  12     1176.32     1210.84     85.82 o
 -21   3  12      305.91      350.80     81.95 o
 -19   3  12      189.31      226.02     43.89 o
 -17   3  12        0.83       38.34     34.82 o
 -15   3  12        2.09        1.24     26.45 o
 -13   3  12      453.67      519.06     79.86 o
 -11   3  12     1009.55     1021.61     52.95 o
  -9   3  12     2209.72     2412.01     86.44 o
  -7   3  12       43.14       25.04     22.60 o
  -5   3  12     2815.35     3047.14     91.00 o
  -3   3  12     1272.68     1422.76     56.62 o
  -1   3  12      786.06      717.47     49.54 o
   1   3  12      431.35      424.95     42.07 o
   3   3  12      160.70      171.07     42.13 o
   5   3  12      313.41      320.38     39.46 o
   7   3  12       76.94       40.76     28.05 o
   9   3  12        0.05       59.35     29.40 o
  11   3  12        2.26      -24.53     24.53 o
  13   3  12       36.90       43.56     33.02 o
  15   3  12      134.80      106.02     48.74 o
  17   3  12        9.91       57.23     41.83 o
  19   3  12        4.45        8.07     39.28 o
  21   3  12       13.59       39.16     47.50 o
  23   3  12        0.83      -32.60     46.60 o
 -40   4  12       11.66       58.35    115.65 o
 -38   4  12       60.84      -57.35     60.04 o
 -36   4  12       61.50      -19.94     51.10 o
 -34   4  12      337.17      205.98     73.02 o
 -32   4  12      177.81      152.17     42.32 o
 -30   4  12      154.05      123.26     39.34 o
 -28   4  12       26.90       44.79     29.04 o
 -26   4  12       49.35       75.60     41.49 o
 -24   4  12       48.92       76.95     46.54 o
 -22   4  12      495.61      383.80     69.86 o
 -20   4  12      162.48      118.24     48.43 o
 -18   4  12      133.47       89.35     43.36 o
 -16   4  12     2913.11     3124.47    144.12 o
 -14   4  12      254.53      377.62     76.11 o
 -12   4  12      339.24      415.97     41.71 o
 -10   4  12       29.68       51.91     25.75 o
  -8   4  12      759.19      809.11     51.31 o
  -6   4  12      779.96      732.05     51.95 o
  -4   4  12      116.85      103.97     36.12 o
  -2   4  12        0.09      -13.56     21.94 o
   0   4  12        0.29        6.24     23.66 o
   2   4  12        2.47      -23.59     23.59 o
   4   4  12       13.45       22.57     26.70 o
   6   4  12       10.45       -0.20     26.42 o
   8   4  12      167.40      196.42     37.18 o
  10   4  12       47.82       35.43     31.97 o
  12   4  12        4.24       -1.24     32.30 o
  14   4  12       35.41       50.90     43.58 o
  16   4  12       96.19       81.58     41.41 o
  18   4  12        3.41      -23.16     42.19 o
  20   4  12        0.01      -13.68     43.94 o
 -37   5  12        1.08      107.84     75.46 o
 -35   5  12       43.10      117.37    128.94 o
 -33   5  12       35.38       60.98     67.20 o
 -31   5  12       30.55       60.13     62.27 o
 -29   5  12      189.34      139.78     63.07 o
 -27   5  12       66.91       86.09     46.20 o
 -25   5  12      263.81      202.04     75.79 o
 -23   5  12       57.70       -4.65     41.34 o
 -21   5  12        7.32      -34.07     36.41 o
 -19   5  12      489.33      556.27     80.96 o
 -17   5  12       35.37       22.73     37.49 o
 -15   5  12      154.33      207.79     47.59 o
 -13   5  12     1096.16     1027.55     98.13 o
 -11   5  12      690.24      947.90     80.14 o
  -9   5  12      275.68      265.30     49.43 o
  -7   5  12      111.56      104.63     58.59 o
  -5   5  12      819.40      684.37     68.77 o
  -3   5  12      241.88      161.95     44.20 o
  -1   5  12      908.41      949.81     81.97 o
   1   5  12      587.14      444.66     63.61 o
   3   5  12        3.47       29.43     30.50 o
   5   5  12       10.50      -25.38     26.37 o
   7   5  12        9.39      -29.85     29.85 o
   9   5  12       30.17       11.56     32.96 o
  11   5  12       41.34       69.68     53.94 o
  13   5  12       55.93       98.10     50.02 o
  15   5  12        4.49       87.50     47.60 o
  17   5  12        5.82       62.55     62.03 o
  19   5  12       12.11       89.88     74.97 o
 -34   6  12        3.46      -95.33     95.33 o
 -32   6  12        5.41       56.26    117.21 o
 -30   6  12        1.40      -42.20    103.15 o
 -28   6  12        5.25      -31.26     98.46 o
 -26   6  12        7.77      -12.20     53.71 o
 -24   6  12       51.86       97.46     59.31 o
 -22   6  12       17.54      -47.67     47.67 o
 -20   6  12        0.24      -24.45     44.81 o
 -18   6  12       11.49      -34.48     34.48 o
 -16   6  12       82.33       47.00     42.97 o
 -14   6  12        2.13      -38.14     38.14 o
 -12   6  12       67.37       15.95     44.97 o
 -10   6  12       76.54       45.75     56.26 o
  -8   6  12       29.10       10.49     49.41 o
  -6   6  12      126.64      142.85     71.11 o
  -4   6  12      180.87      150.53     57.38 o
  -2   6  12       15.81       68.05     75.02 o
   0   6  12      166.25      176.65     49.66 o
   2   6  12       27.81       60.28     42.09 o
   4   6  12        3.18      -17.70     41.27 o
   6   6  12       32.44      -32.53     55.19 o
   8   6  12       21.06      -35.40     48.72 o
  10   6  12       47.55       30.00     62.69 o
  12   6  12       47.33       93.73     50.77 o
  14   6  12       20.86      -13.77     47.63 o
 -29   7  12        4.87     -103.15    103.15 o
 -27   7  12       63.67      -57.83    106.27 o
 -25   7  12        3.54      -87.52     87.52 o
 -23   7  12       49.05        3.13    100.02 o
 -21   7  12        8.12      -46.24     46.24 o
 -19   7  12       51.83       -0.80     46.67 o
 -17   7  12        0.42       -1.90     54.82 o
 -15   7  12        8.99       91.53     57.79 o
 -13   7  12       52.50      107.27     66.03 o
 -11   7  12        4.06      -61.73     66.42 o
  -9   7  12        7.96       -3.24     51.16 o
  -7   7  12        0.24       48.63     53.77 o
  -5   7  12        0.51        6.19    103.93 o
  -3   7  12       60.97       83.73     62.63 o
  -1   7  12       14.88       27.35     60.45 o
   1   7  12       17.12       54.30     63.42 o
   3   7  12       31.19       58.26     61.49 o
   5   7  12        1.62       48.38     75.80 o
   7   7  12       81.28       86.08     67.85 o
   9   7  12       16.34       44.60     78.14 o
 -20   8  12       14.07      -67.20     87.52 o
 -18   8  12       29.33      -64.08     89.08 o
 -16   8  12       20.77       73.16     71.89 o
 -14   8  12       11.25        4.41     63.28 o
 -12   8  12        1.29      -30.41     63.38 o
 -10   8  12       34.70        8.02     66.73 o
  -8   8  12       14.36        4.69     96.11 o
  -6   8  12       65.61       76.70     71.09 o
  -4   8  12        4.47       64.85     67.34 o
  -2   8  12        0.11       39.96     67.51 o
   0   8  12        0.08      -48.22     66.09 o
   2   8  12        1.19       41.15     65.56 o
 -45   1  13       13.35      -33.84     69.01 o
 -43   1  13       30.57      -59.02     81.27 o
 -41   1  13       59.15       64.86     62.99 o
 -39   1  13        0.51      -27.69     55.84 o
 -37   1  13        6.60       45.48     41.76 o
 -35   1  13        3.66       75.09     39.33 o
 -33   1  13      184.97      303.81     42.26 o
 -31   1  13      123.13      143.48     27.32 o
 -29   1  13       84.89       86.32     25.24 o
 -27   1  13     1934.38     1920.31     72.51 o
 -25   1  13      261.09      285.70     66.23 o
 -23   1  13     2865.00     2903.92    114.66 o
 -21   1  13      231.89      214.79     34.80 o
 -19   1  13      548.74      553.24     39.01 o
 -17   1  13       46.35       47.17     28.42 o
 -15   1  13       61.48       60.08     18.78 o
 -13   1  13      317.85      299.73     26.09 o
 -11   1  13      709.61      715.48     35.83 o
  -9   1  13     2149.71     2048.38     65.15 o
  -7   1  13      130.09      186.99     24.96 o
  -5   1  13      598.83      622.96     53.13 o
  -3   1  13        7.77       36.73     18.17 o
  -1   1  13      251.78      201.05     24.43 o
   1   1  13       80.65       24.97     19.84 o
   3   1  13     4436.65     4492.31    116.76 o
   5   1  13       53.64       52.22     22.98 o
   7   1  13      401.55      421.29     39.36 o
   9   1  13       29.70       37.72     28.54 o
  11   1  13       54.00       23.24     28.22 o
  13   1  13       13.64       62.34     32.07 o
  15   1  13       14.18      -33.91     33.91 o
  17   1  13       77.61      137.53     60.78 o
  19   1  13       14.30       19.55     64.86 o
  21   1  13       56.57      125.25    138.31 o
  23   1  13        1.52      -27.90     52.91 o
 -44   2  13        0.30      -53.82     67.63 o
 -42   2  13        5.69      -47.99     50.36 o
 -40   2  13       16.58      -25.66     47.58 o
 -38   2  13        8.33      -26.83     41.80 o
 -36   2  13        0.00        7.93     40.12 o
 -34   2  13        8.25       44.70     33.81 o
 -32   2  13       72.05       78.80     31.86 o
 -30   2  13      169.01      251.15     44.43 o
 -28   2  13       64.02       63.34     26.56 o
 -26   2  13       63.24      105.77     41.66 o
 -24   2  13       48.69       95.03     40.07 o
 -22   2  13      305.09      284.62     48.05 o
 -20   2  13      183.23      162.45     41.19 o
 -18   2  13      305.30      290.29     40.47 o
 -16   2  13      105.91      102.11     29.64 o
 -14   2  13      215.08      286.16     37.85 o
 -12   2  13      375.69      367.57     31.67 o
 -10   2  13      423.86      369.34     43.99 o
  -8   2  13     1661.49     1607.15     52.95 o
  -6   2  13       14.30       16.66     20.58 o
  -4   2  13     1552.90     1553.20     59.94 o
  -2   2  13        1.53        9.54     18.08 o
   0   2  13     1134.16     1234.12     54.95 o
   2   2  13        0.97        2.36     24.15 o
   4   2  13      233.76      267.89     38.90 o
   6   2  13      367.00      274.92     40.41 o
   8   2  13      102.13      124.88     33.11 o
  10   2  13       79.28       66.46     49.47 o
  12   2  13      121.87      134.07     34.94 o
  14   2  13       36.24       24.05     34.71 o
  16   2  13       19.27       32.36     38.38 o
  18   2  13       11.14       -0.51     38.61 o
  20   2  13        3.88       -7.02     56.33 o
  22   2  13       17.95       28.16     62.96 o
 -41   3  13        1.23       21.44    110.18 o
 -39   3  13       32.19       33.53     51.17 o
 -37   3  13       78.53      107.22     57.79 o
 -35   3  13      102.65       91.80     53.46 o
 -33   3  13       33.84       27.15     32.29 o
 -31   3  13      921.12      809.09     60.73 o
 -29   3  13       10.34      -22.27     27.09 o
 -27   3  13      150.33      121.49     37.19 o
 -25   3  13      264.71      231.06     49.04 o
 -23   3  13       44.43       20.24     36.32 o
 -21   3  13      870.59      876.88     73.80 o
 -19   3  13      399.90      367.70    105.46 o
 -17   3  13       43.98        6.06     27.95 o
 -15   3  13      129.66       99.75     33.10 o
 -13   3  13       77.31       97.80     36.77 o
 -11   3  13       23.65       -3.77     23.83 o
  -9   3  13     3324.57     3419.37    112.52 o
  -7   3  13      101.49       79.71     22.81 o
  -5   3  13      412.28      432.60     37.41 o
  -3   3  13       32.20       35.94     20.67 o
  -1   3  13      763.86      697.50     50.73 o
   1   3  13       16.83      -22.83     22.83 o
   3   3  13       26.24       20.51     27.11 o
   5   3  13       19.78        2.98     26.60 o
   7   3  13      126.16      105.46     35.03 o
   9   3  13        6.26       13.63     29.16 o
  11   3  13        0.38        2.25     31.64 o
  13   3  13      196.69      229.53     53.87 o
  15   3  13        0.01      -13.48     39.95 o
  17   3  13       19.45      142.47     45.48 o
  19   3  13        0.54      -47.53     57.34 o
  21   3  13        9.53       -9.90     45.32 o
 -40   4  13       26.42       87.22     75.65 o
 -38   4  13       72.20      -20.16    124.25 o
 -36   4  13       32.60       48.63     49.55 o
 -34   4  13      142.77       48.65     49.04 o
 -32   4  13      184.85      107.39     40.26 o
 -30   4  13       10.34       17.74     31.96 o
 -28   4  13       58.21       72.64     41.81 o
 -26   4  13      251.95      102.18     53.61 o
 -24   4  13       18.44       40.97     45.79 o
 -22   4  13        0.62      -24.56     37.01 o
 -20   4  13      344.88      490.74     75.06 o
 -18   4  13      188.58      183.62     46.11 o
 -16   4  13      569.05      639.81     73.44 o
 -14   4  13       39.96       12.35     31.37 o
 -12   4  13       72.83       54.59     34.18 o
 -10   4  13      615.94      628.00     48.43 o
  -8   4  13      757.57      693.39     50.21 o
  -6   4  13      678.47      772.89     61.08 o
  -4   4  13     2102.15     1830.90     93.22 o
  -2   4  13     1335.99     1337.02     81.17 o
   0   4  13      300.64      286.92     39.82 o
   2   4  13      786.76      690.37     57.94 o
   4   4  13       39.99       44.55     29.44 o
   6   4  13      264.18      219.11     42.01 o
   8   4  13      152.23      227.53     41.28 o
  10   4  13       34.12       12.34     32.11 o
  12   4  13       14.72       25.45     42.11 o
  14   4  13       23.57       10.64     42.78 o
  16   4  13       23.20      -36.52     36.52 o
  18   4  13       44.40       84.00     48.96 o
 -37   5  13       12.38       21.86     73.43 o
 -35   5  13       11.95      -54.17     58.98 o
 -33   5  13        0.12       35.95     96.90 o
 -31   5  13       17.51      -48.54     65.64 o
 -29   5  13        0.32      -43.61     43.61 o
 -27   5  13        7.15       60.11     44.24 o
 -25   5  13        8.25        1.95     42.64 o
 -23   5  13        4.24      -35.47     43.87 o
 -21   5  13      197.64      260.80     63.08 o
 -19   5  13       83.42       61.19     43.43 o
 -17   5  13      608.46      572.88     69.30 o
 -15   5  13       32.53       45.24     40.46 o
 -13   5  13      159.74      187.67     50.44 o
 -11   5  13      427.56      427.87     59.48 o
  -9   5  13       10.72        3.92     41.87 o
  -7   5  13       95.10      174.68     58.50 o
  -5   5  13        1.13       11.56     35.60 o
  -3   5  13       30.10      -24.11     38.84 o
  -1   5  13        2.98      -30.88     30.88 o
   1   5  13        4.28      -29.83     29.83 o
   3   5  13      142.39      156.06     48.61 o
   5   5  13       80.71      -21.46     31.26 o
   7   5  13        2.15      -22.12     32.41 o
   9   5  13       31.78       36.94     44.81 o
  11   5  13        3.34       -3.02     39.81 o
  13   5  13        1.01       20.35     43.87 o
  15   5  13        1.10       14.91     46.18 o
  17   5  13        1.20      -47.10     47.10 o
 -34   6  13        0.20      -26.57    118.78 o
 -32   6  13        3.21      101.58    115.65 o
 -30   6  13       15.78      198.48    126.59 o
 -28   6  13        0.18      -92.21     92.21 o
 -26   6  13      326.95      468.40     90.44 o
 -24   6  13       16.32      -19.61     53.18 o
 -22   6  13      124.03       60.57     58.29 o
 -20   6  13       12.53      -43.06     43.06 o
 -18   6  13      220.30      238.54     57.40 o
 -16   6  13       28.94        0.79     45.86 o
 -14   6  13      135.41       16.41     48.63 o
 -12   6  13       12.34       16.39     51.46 o
 -10   6  13        0.14      -29.44     46.18 o
  -8   6  13       47.28       60.40     69.55 o
  -6   6  13        0.41      -43.93     43.93 o
  -4   6  13      548.83      629.36     95.60 o
  -2   6  13        2.66       61.42     57.79 o
   0   6  13      499.22      598.68     95.98 o
   2   6  13        2.30       -7.92     38.62 o
   4   6  13      158.80      142.22     75.89 o
   6   6  13        0.64       33.16     64.08 o
   8   6  13        0.35      -23.06     55.95 o
  10   6  13        0.00       54.77     63.42 o
  12   6  13       20.36       83.53    148.47 o
 -29   7  13       66.05      129.72    129.72 o
 -27   7  13       59.41      -14.07    107.84 o
 -25   7  13       47.47       79.71    109.40 o
 -23   7  13      106.37      120.95     56.24 o
 -21   7  13       72.30       59.99     55.00 o
 -19   7  13        2.97       60.95     63.46 o
 -17   7  13        0.43        0.69     65.64 o
 -15   7  13        7.80       25.19     55.12 o
 -13   7  13        8.39       20.32     86.74 o
 -11   7  13       37.69       13.29     59.05 o
  -9   7  13        0.17      -11.34     53.61 o
  -7   7  13       45.30      143.64     72.04 o
  -5   7  13        1.86        1.88     54.43 o
  -3   7  13       12.40       -7.24     62.51 o
  -1   7  13        7.85       89.44     67.17 o
   1   7  13       10.73       59.64     74.23 o
   3   7  13        0.24       11.80     64.10 o
   5   7  13        0.68      -34.54     90.64 o
   7   7  13        1.98       59.22     77.33 o
 -18   8  13       24.63       29.08     70.96 o
 -16   8  13      155.54      182.86     91.43 o
 -14   8  13        3.57      -49.13     62.37 o
 -12   8  13      141.73      327.12    150.82 o
 -10   8  13       18.05      144.81     80.73 o
  -8   8  13       38.29      -40.01     80.49 o
  -6   8  13       12.35      137.53    132.06 o
  -4   8  13        8.99       -5.34     99.24 o
  -2   8  13       30.73       43.96     99.24 o
 -44   0  14        0.03      112.52    109.40 o
 -42   0  14      157.70      153.16    107.84 o
 -40   0  14      147.57      185.98    103.15 o
 -38   0  14        9.46       -7.81     76.58 o
 -36   0  14      102.17      113.29     60.51 o
 -34   0  14       19.20        5.64     71.11 o
 -32   0  14      125.49      111.89     52.74 o
 -30   0  14      204.62      179.74     55.26 o
 -28   0  14      803.43      808.74     65.50 o
 -26   0  14     1309.80     1504.82    112.82 o
 -24   0  14     4391.32     4407.73    317.63 o
 -22   0  14     2228.73     2083.54    104.49 o
 -20   0  14     1661.84     1729.07     92.01 o
 -18   0  14       51.70       51.18     31.52 o
 -16   0  14     6743.42     7104.66    504.47 o
 -14   0  14     1115.74     1102.76     84.89 o
 -12   0  14     6206.54     6311.58    228.68 o
 -10   0  14      131.70      163.35     36.26 o
  -8   0  14     3156.94     3586.43    146.79 o
  -6   0  14       80.23      171.04     36.87 o
  -4   0  14        9.16       14.98     28.40 o
  -2   0  14      116.05       56.83     32.18 o
   0   0  14       63.18       61.38     35.01 o
   2   0  14      783.27      898.30     70.55 o
   4   0  14      124.83       46.16     32.35 o
   6   0  14      298.21      141.63     35.59 o
   8   0  14      513.66      575.81     56.08 o
  10   0  14      502.45      521.78     69.27 o
  12   0  14       82.30       26.96     69.90 o
  14   0  14      118.75       87.00     48.81 o
  16   0  14       22.61      -56.60     94.55 o
  18   0  14        4.75      -57.83     57.83 o
  20   0  14       29.98       10.94     85.96 o
  22   0  14        9.15       15.63     81.27 o
 -43   1  14       11.48      -16.15     69.55 o
 -41   1  14        5.41      -15.24     54.43 o
 -39   1  14        0.73      -41.02     51.81 o
 -37   1  14      120.23       85.64     88.30 o
 -35   1  14       59.84       58.56     41.22 o
 -33   1  14        5.55       15.36     28.78 o
 -31   1  14       34.64       50.92     24.59 o
 -29   1  14      135.38      144.26     31.37 o
 -27   1  14       29.98       20.92     31.07 o
 -25   1  14      222.75      398.03     46.48 o
 -23   1  14     1199.90     1175.39     69.59 o
 -21   1  14      322.00      393.77     38.74 o
 -19   1  14      439.00      501.84     85.31 o
 -17   1  14     1275.23     1337.58     54.94 o
 -15   1  14      195.05      209.61     27.44 o
 -13   1  14      979.95     1026.04     43.91 o
 -11   1  14      638.12      641.88     37.74 o
  -9   1  14      887.65      876.56     46.96 o
  -7   1  14       74.29       36.52     20.50 o
  -5   1  14     1316.17     1393.81     56.18 o
  -3   1  14      282.87      221.02     30.41 o
  -1   1  14      824.66      819.34     42.73 o
   1   1  14     1190.31     1416.90     56.60 o
   3   1  14      121.74       67.40     23.45 o
   5   1  14      518.20      492.52     41.73 o
   7   1  14       86.14       31.60     26.84 o
   9   1  14        5.48       24.37     30.00 o
  11   1  14        1.31        0.14     29.67 o
  13   1  14        0.46      -31.83     31.83 o
  15   1  14        0.00      -14.12     44.66 o
  17   1  14       11.41      -44.66     44.66 o
  19   1  14        6.76       -2.00     54.69 o
  21   1  14        6.14       -9.11     98.46 o
 -44   2  14        8.37      -35.44     66.31 o
 -42   2  14       52.09      -36.55     62.37 o
 -40   2  14       35.45       44.87     68.41 o
 -38   2  14      149.29      190.84     61.48 o
 -36   2  14       37.33       10.79     43.06 o
 -34   2  14       45.40       41.37     32.23 o
 -32   2  14      156.01      193.49     37.10 o
 -30   2  14      137.32       78.36     38.29 o
 -28   2  14       81.18       56.05     59.99 o
 -26   2  14      150.97       89.79     40.40 o
 -24   2  14      552.07      574.21     64.70 o
 -22   2  14      976.16     1073.68     81.47 o
 -20   2  14     2086.92     1944.93     93.00 o
 -18   2  14        7.52       -5.12     26.51 o
 -16   2  14     1404.34     1339.12     74.14 o
 -14   2  14      105.97      101.10     37.00 o
 -12   2  14     2552.33     2469.83    102.44 o
 -10   2  14       84.66       80.26     26.31 o
  -8   2  14      762.58      903.94     55.61 o
  -6   2  14       69.26       30.91     20.18 o
  -4   2  14      531.52      544.70     38.82 o
  -2   2  14        8.03      -19.11     19.11 o
   0   2  14     1272.26     1226.85     56.43 o
   2   2  14       85.62       87.12     28.73 o
   4   2  14        0.11      -23.94     23.94 o
   6   2  14      778.63      807.06     60.51 o
   8   2  14       49.27       67.04     31.81 o
  10   2  14      468.84      423.61     52.87 o
  12   2  14        2.43      -20.90     30.53 o
  14   2  14       28.31       21.02     40.22 o
  16   2  14        1.57      -12.87     38.05 o
  18   2  14        3.41       25.56     59.11 o
  20   2  14        4.52        7.38     60.16 o
 -41   3  14        9.81      -40.88     48.27 o
 -39   3  14       17.95       51.13     51.32 o
 -37   3  14      376.79      466.10     62.20 o
 -35   3  14      394.28      390.38     56.81 o
 -33   3  14      156.20      205.92     42.25 o
 -31   3  14      258.97      286.01     49.86 o
 -29   3  14        3.01        9.71     31.80 o
 -27   3  14        2.96       20.97     38.37 o
 -25   3  14      655.97      536.34     63.42 o
 -23   3  14     1451.57     1563.27    150.74 o
 -21   3  14       37.87       48.89     31.96 o
 -19   3  14      712.55      568.09     55.73 o
 -17   3  14      581.47      699.80     70.94 o
 -15   3  14      440.70      406.44     56.40 o
 -13   3  14      200.37      166.31     38.93 o
 -11   3  14     1637.28     1513.15     87.91 o
  -9   3  14      676.30      768.79     50.99 o
  -7   3  14      494.58      441.88     41.38 o
  -5   3  14       22.17       -8.55     20.34 o
  -3   3  14      298.86      327.19     38.74 o
  -1   3  14      257.86      219.61     36.19 o
   1   3  14        0.86       -4.65     25.85 o
   3   3  14       26.65      -11.60     26.40 o
   5   3  14      297.42      337.89     58.27 o
   7   3  14       30.09       93.13     34.28 o
   9   3  14      126.60       76.42     43.62 o
  11   3  14        0.43        4.98     38.99 o
  13   3  14        6.34       41.36     43.40 o
  15   3  14      193.06      226.68     57.16 o
  17   3  14        0.75      -26.58     46.02 o
  19   3  14       58.86       76.95     52.02 o
 -40   4  14        2.01      -31.86     68.53 o
 -38   4  14        3.44      -59.39     60.73 o
 -36   4  14        2.70      -43.49     43.49 o
 -34   4  14      237.26      204.96     58.31 o
 -32   4  14      299.59      284.48     59.80 o
 -30   4  14      109.22       46.93     44.21 o
 -28   4  14        6.21      -43.13     48.77 o
 -26   4  14       35.34       77.38     49.69 o
 -24   4  14      149.78      177.64     54.73 o
 -22   4  14        1.01       -6.00     41.82 o
 -20   4  14     1188.53     1150.49     88.92 o
 -18   4  14      268.76      306.24     57.86 o
 -16   4  14      182.90      142.65     43.19 o
 -14   4  14      392.84      377.55     57.33 o
 -12   4  14     2212.63     2161.98    101.82 o
 -10   4  14      171.28      149.01     33.70 o
  -8   4  14      992.84     1064.44    119.36 o
  -6   4  14        2.95       10.52     31.01 o
  -4   4  14       28.80       28.78     31.87 o
  -2   4  14      108.71       45.96     33.96 o
   0   4  14       51.07       20.65     26.14 o
   2   4  14       67.18       51.29     30.13 o
   4   4  14       60.61       25.02     29.76 o
   6   4  14       38.24       50.38     33.82 o
   8   4  14        1.19       15.68     31.49 o
  10   4  14        5.97      -12.77     37.20 o
  12   4  14       26.11      -39.17     39.17 o
  14   4  14       16.53      105.44     50.72 o
  16   4  14        3.26       -5.12     43.65 o
  18   4  14       15.10      -24.25     45.44 o
 -37   5  14       25.69        0.00    107.84 o
 -35   5  14       12.68       34.38    106.27 o
 -33   5  14       34.40       18.43     63.30 o
 -31   5  14       36.57       42.76     60.08 o
 -29   5  14       77.03      196.90     79.71 o
 -27   5  14       11.80      -51.57     51.57 o
 -25   5  14      323.90      470.39    139.10 o
 -23   5  14        4.83      -25.85     50.79 o
 -21   5  14       97.46      172.17     58.14 o
 -19   5  14        7.82      -19.08     36.53 o
 -17   5  14      198.79      215.85     49.04 o
 -15   5  14      655.32      667.63     71.68 o
 -13   5  14        0.05       -6.94     34.46 o
 -11   5  14      283.91      304.33     92.21 o
  -9   5  14       18.70      -31.48     41.26 o
  -7   5  14      871.66      968.12    112.73 o
  -5   5  14       75.66       35.68     38.63 o
  -3   5  14      142.82      187.64     49.15 o
  -1   5  14        0.03        5.50     40.64 o
   1   5  14      154.28      288.85     68.22 o
   3   5  14       94.80       87.69     64.43 o
   5   5  14       74.06      155.57     51.96 o
   7   5  14       45.20       95.21     47.02 o
   9   5  14       47.22       35.45     42.70 o
  11   5  14        2.83       -0.33     44.89 o
  13   5  14       25.08       20.14     50.85 o
  15   5  14        5.20       25.96     49.56 o
 -34   6  14        9.09     -100.02    100.02 o
 -32   6  14       11.85      -20.32     93.77 o
 -30   6  14        0.15       15.63     98.46 o
 -28   6  14       11.19      -22.77     58.61 o
 -26   6  14       16.27      -46.89    104.71 o
 -24   6  14        0.26       -5.03     53.47 o
 -22   6  14        1.21      -10.90     58.19 o
 -20   6  14       66.21       -5.93     87.23 o
 -18   6  14        0.44       44.24     51.68 o
 -16   6  14       21.07       31.20     55.22 o
 -14   6  14        8.00        6.14     67.98 o
 -12   6  14        3.37       20.71     65.64 o
 -10   6  14      187.61      238.41     74.97 o
  -8   6  14       42.68       18.17     52.91 o
  -6   6  14       38.30       29.57     53.85 o
  -4   6  14       73.25       42.92     54.29 o
  -2   6  14        0.50      -17.12     48.94 o
   0   6  14       32.90       19.69     54.07 o
   2   6  14       20.23      -41.39     41.39 o
   4   6  14        4.36       70.07     59.19 o
   6   6  14       23.79       33.76     57.38 o
   8   6  14       15.37       62.51     66.73 o
  10   6  14       29.33       56.59     69.06 o
 -27   7  14        0.70      -46.89     95.33 o
 -25   7  14       17.95       -0.89     65.58 o
 -23   7  14        5.62      -31.09     79.16 o
 -21   7  14       23.15       38.50     61.86 o
 -19   7  14       25.02       49.93     74.24 o
 -17   7  14       43.11       58.42    146.13 o
 -15   7  14       87.06      108.82     70.97 o
 -13   7  14       69.38       92.67     65.69 o
 -11   7  14       19.77       83.94     64.75 o
  -9   7  14       74.18       16.70     61.33 o
  -7   7  14        5.38      -44.04     61.73 o
  -5   7  14      219.12      201.86     85.18 o
  -3   7  14       60.43       76.89     67.59 o
  -1   7  14        1.35      -76.80     85.17 o
   1   7  14       83.77       66.25     72.44 o
   3   7  14        0.74      -40.30     67.30 o
   5   7  14       15.23       61.79     73.33 o
 -16   8  14        6.80       49.52     98.46 o
 -14   8  14        0.14       91.98     73.56 o
 -12   8  14        3.77      -68.68     68.68 o
 -10   8  14       14.54       40.54     69.08 o
  -8   8  14       11.69       25.40     72.40 o
 -43   1  15       23.00       43.18     70.20 o
 -41   1  15        0.22       -6.62     60.22 o
 -39   1  15      169.96      224.25     76.75 o
 -37   1  15      208.49      147.79     63.84 o
 -35   1  15      335.38      368.68     78.88 o
 -33   1  15      360.32      270.86     55.40 o
 -31   1  15       79.35      127.80     32.64 o
 -29   1  15      229.12      247.57     55.72 o
 -27   1  15      144.15      191.20     38.89 o
 -25   1  15     1223.65     1317.68     75.08 o
 -23   1  15     1783.66     1864.36    125.65 o
 -21   1  15      358.68      319.52     37.88 o
 -19   1  15     2268.22     2247.78     97.44 o
 -17   1  15       84.05       83.35     32.11 o
 -15   1  15     2056.17     2014.96     70.08 o
 -13   1  15       25.25       38.99     21.66 o
 -11   1  15     1584.49     1877.62     86.21 o
  -9   1  15        3.01       45.16     21.64 o
  -7   1  15      747.51      748.01     43.73 o
  -5   1  15      367.37      372.05     35.65 o
  -3   1  15      847.37      849.70     49.05 o
  -1   1  15      339.89      390.98     33.64 o
   1   1  15      138.12      124.59     26.41 o
   3   1  15       61.35       56.25     29.47 o
   5   1  15      231.96      175.92     31.49 o
   7   1  15      499.29      493.74     61.25 o
   9   1  15      396.65      411.57     48.34 o
  11   1  15       16.51        4.66     32.81 o
  13   1  15        1.52      -41.17     41.17 o
  15   1  15       27.08       21.14    128.15 o
  17   1  15       18.99      -18.75     54.15 o
  19   1  15        3.27       11.48     59.64 o
 -42   2  15        1.69       45.73     70.50 o
 -40   2  15       22.57      -20.86     58.74 o
 -38   2  15        1.94      -40.80     40.80 o
 -36   2  15       29.96       59.28     44.99 o
 -34   2  15       50.19      -35.41     35.41 o
 -32   2  15      301.37      353.18     51.25 o
 -30   2  15      258.48      265.00     45.35 o
 -28   2  15      150.96      145.17     46.45 o
 -26   2  15       56.66       88.57     66.06 o
 -24   2  15       25.81       43.38     36.91 o
 -22   2  15      138.67      108.95     36.29 o
 -20   2  15       47.94       39.08     32.20 o
 -18   2  15       17.57       33.99     28.96 o
 -16   2  15      343.26      345.55     45.09 o
 -14   2  15      765.28      747.72     59.47 o
 -12   2  15       34.24       16.88     23.00 o
 -10   2  15      743.28      700.87     46.78 o
  -8   2  15       40.56       32.45     29.35 o
  -6   2  15     1280.20     1330.72     59.18 o
  -4   2  15      147.92      141.76     26.55 o
  -2   2  15       14.12        0.37     21.92 o
   0   2  15       71.34       67.69     29.87 o
   2   2  15        5.51      -24.48     24.48 o
   4   2  15       58.57       93.47     33.74 o
   6   2  15       44.60        9.43     31.73 o
   8   2  15       46.67      -13.15     37.90 o
  10   2  15       34.12       -0.52     35.64 o
  12   2  15       58.69       44.03     44.51 o
  14   2  15        0.03      -38.72     38.72 o
  16   2  15        0.00       11.16     57.07 o
  18   2  15        3.01       79.41     64.96 o
 -41   3  15       33.02      -49.32     49.32 o
 -39   3  15        7.88      -14.39     48.31 o
 -37   3  15       85.84       82.77     42.65 o
 -35   3  15        0.48       31.17     49.75 o
 -33   3  15        2.09       44.72     35.12 o
 -31   3  15      101.41      149.01     40.94 o
 -29   3  15        0.76       27.66     43.95 o
 -27   3  15      274.97      306.21     55.78 o
 -25   3  15       69.46      118.88     44.17 o
 -23   3  15        0.15      -39.25     39.25 o
 -21   3  15      129.94      122.55     37.37 o
 -19   3  15       51.68       21.76     41.73 o
 -17   3  15      192.42      150.20     37.63 o
 -15   3  15      512.84      478.18     56.40 o
 -13   3  15      567.40      696.49     59.20 o
 -11   3  15     1647.36     1882.41     93.19 o
  -9   3  15       45.78       27.58     32.76 o
  -7   3  15      617.71      534.88     46.48 o
  -5   3  15        5.76      -26.06     26.06 o
  -3   3  15      159.72      237.04     36.64 o
  -1   3  15        1.81      -13.85     23.65 o
   1   3  15       78.77       75.61     31.26 o
   3   3  15        1.62      -26.71     26.71 o
   5   3  15        7.89      -25.90     47.44 o
   7   3  15       22.67       -1.15     31.62 o
   9   3  15       26.46        7.87     41.08 o
  11   3  15      228.27      364.10     61.44 o
  13   3  15        2.46        3.13     43.31 o
  15   3  15        1.53        9.69     46.55 o
  17   3  15        3.27       11.13     59.10 o
 -40   4  15      154.36       35.08     68.34 o
 -38   4  15       28.71      -40.20    100.80 o
 -36   4  15       48.41       31.60     63.03 o
 -34   4  15       84.94       69.60     61.41 o
 -32   4  15       87.80      139.60     49.86 o
 -30   4  15        4.25       69.37     40.91 o
 -28   4  15      103.52       85.01     58.61 o
 -26   4  15        4.27      -38.63     38.63 o
 -24   4  15        2.32      -14.09     40.90 o
 -22   4  15       10.53      -18.18     34.74 o
 -20   4  15        2.02       47.32     37.34 o
 -18   4  15      473.33      386.70    103.78 o
 -16   4  15       39.94       72.47     36.90 o
 -14   4  15     1431.70     1436.86     85.13 o
 -12   4  15        2.00       -5.41     29.87 o
 -10   4  15      939.40      827.34    104.01 o
  -8   4  15      418.72      339.94     48.59 o
  -6   4  15        2.20       -7.38     34.59 o
  -4   4  15       33.51       10.11     34.93 o
  -2   4  15       47.07       40.76     35.79 o
   0   4  15      178.69      130.63     41.68 o
   2   4  15       16.08       41.18     31.88 o
   4   4  15      303.43      315.90     46.21 o
   6   4  15      107.85       91.20     39.63 o
   8   4  15      212.58      280.14     59.43 o
  10   4  15       26.94       -2.10     57.71 o
  12   4  15       17.41       44.16     46.58 o
  14   4  15        3.90      -12.52     50.83 o
  16   4  15       12.12       16.68     51.12 o
 -37   5  15        2.77      -57.83    110.96 o
 -35   5  15       41.14      -57.82     57.82 o
 -33   5  15        4.94      -53.66    100.02 o
 -31   5  15       28.29       20.06     55.38 o
 -29   5  15       24.69       22.97     50.95 o
 -27   5  15       14.65       15.02     46.80 o
 -25   5  15       13.52      -34.01     54.70 o
 -23   5  15       12.74      -35.56     35.56 o
 -21   5  15      371.40      298.79     58.39 o
 -19   5  15        7.34       40.72     40.16 o
 -17   5  15      104.40       84.24     47.56 o
 -15   5  15       69.50       59.43     48.98 o
 -13   5  15        0.97       -6.18     45.77 o
 -11   5  15      102.46       -6.94     47.62 o
  -9   5  15      102.74      155.24    166.45 o
  -7   5  15        4.59      -15.72     42.36 o
  -5   5  15       96.51      138.99     58.91 o
  -3   5  15       16.53      -20.85     37.42 o
  -1   5  15        6.11      -10.71     36.29 o
   1   5  15       17.41       48.80     46.10 o
   3   5  15       18.27       -6.70     44.43 o
   5   5  15      156.48      108.51     60.83 o
   7   5  15        6.06       32.90     56.52 o
   9   5  15       68.93       56.74     66.82 o
  11   5  15        0.07       -7.60     45.93 o
  13   5  15        3.38       13.57     52.64 o
 -32   6  15       48.81      150.03    117.21 o
 -30   6  15       51.76      -27.77     64.75 o
 -28   6  15       68.63       45.70     59.31 o
 -26   6  15        3.12       21.63     55.31 o
 -24   6  15       17.76        2.37     46.15 o
 -22   6  15       21.18        2.39     44.51 o
 -20   6  15       28.07      -24.17     41.70 o
 -18   6  15       11.85      -21.53     45.90 o
 -16   6  15        0.03        8.92     52.49 o
 -14   6  15      209.75      104.77     63.08 o
 -12   6  15        2.85      -50.26     50.26 o
 -10   6  15      193.10      145.13     78.15 o
  -8   6  15       12.85        8.47     61.73 o
  -6   6  15      156.41      117.96     92.99 o
  -4   6  15        3.55      148.75     66.09 o
  -2   6  15       15.59       -3.98     52.90 o
   0   6  15        9.91       24.70     59.61 o
   2   6  15       35.60      -18.10     57.04 o
   4   6  15       35.00       80.43     64.75 o
   6   6  15       17.45       -9.97     73.45 o
   8   6  15        1.46      -48.18     58.01 o
 -27   7  15        0.13      -42.73    111.74 o
 -25   7  15        0.95      -55.23     55.23 o
 -23   7  15       27.32       48.58     67.80 o
 -21   7  15       16.01      -21.51     59.05 o
 -19   7  15       32.52       78.36     66.42 o
 -17   7  15        7.90      -38.95     56.23 o
 -15   7  15        0.70      -10.56     64.20 o
 -13   7  15       52.29       55.58    114.87 o
 -11   7  15        0.35      -22.36     59.40 o
  -9   7  15       82.26      119.27     69.01 o
  -7   7  15        0.77        9.88     86.74 o
  -5   7  15        0.01       -3.15     67.17 o
  -3   7  15        1.59      117.15     68.99 o
  -1   7  15       16.07       55.60     73.45 o
   1   7  15       34.49       19.66     66.83 o
 -44   0  16       41.86        9.38     93.77 o
 -42   0  16       16.26       56.26     84.39 o
 -40   0  16       89.24       92.21     82.83 o
 -38   0  16      127.26       87.52     87.52 o
 -36   0  16      461.62      339.17    112.54 o
 -34   0  16      158.13      202.48     66.53 o
 -32   0  16      398.68      453.25     75.66 o
 -30   0  16        0.90      -34.75     35.85 o
 -28   0  16      857.99      889.89    111.77 o
 -26   0  16      306.01      407.93     96.90 o
 -24   0  16       46.03       -4.95     48.45 o
 -22   0  16      608.50      721.78     62.60 o
 -20   0  16        0.36       -8.69     32.49 o
 -18   0  16     1097.64     1133.55    110.87 o
 -16   0  16       23.40       26.89     31.38 o
 -14   0  16      206.29      244.66     42.55 o
 -12   0  16        4.67      -13.97     30.23 o
 -10   0  16      341.85      279.04     48.82 o
  -8   0  16      971.03      964.25     72.00 o
  -6   0  16     3073.82     3340.06    146.91 o
  -4   0  16     2301.21     2574.92    123.51 o
  -2   0  16     2567.20     2688.87    127.55 o
   0   0  16      178.44       77.59     37.83 o
   2   0  16      203.22      178.94     43.75 o
   4   0  16       23.90       39.12     37.83 o
   6   0  16       39.58       27.74     66.42 o
   8   0  16        2.42       -6.33     54.43 o
  10   0  16        0.50       39.66     57.05 o
  12   0  16        3.99       25.01     75.02 o
  14   0  16       47.79      123.47     92.21 o
  16   0  16       30.41       31.26     81.27 o
  18   0  16        0.18      -29.69     78.14 o
 -43   1  16        0.77        3.89     67.38 o
 -41   1  16       15.58      -21.64     92.21 o
 -39   1  16        4.83        8.60     57.46 o
 -37   1  16       25.33      -43.40     45.85 o
 -35   1  16        0.50      -34.13     47.69 o
 -33   1  16        1.53        4.75     55.48 o
 -31   1  16      135.08      195.90     39.19 o
 -29   1  16       47.07       41.29     32.91 o
 -27   1  16      192.37      179.76     33.67 o
 -25   1  16      200.11      218.16     36.26 o
 -23   1  16       21.32       42.55     27.14 o
 -21   1  16       72.26       48.15     25.78 o
 -19   1  16       10.87       19.80     27.86 o
 -17   1  16        0.01       -6.08     26.51 o
 -15   1  16       60.63       62.59     26.11 o
 -13   1  16      723.14      792.26     44.82 o
 -11   1  16       54.35       33.57     22.88 o
  -9   1  16      462.91      505.61     38.65 o
  -7   1  16      389.72      447.46     37.95 o
  -5   1  16      175.90      126.29     27.62 o
  -3   1  16      437.41      387.41     35.75 o
  -1   1  16      369.16      403.15     37.05 o
   1   1  16        6.01       -6.40     21.24 o
   3   1  16      418.52      386.82     40.31 o
   5   1  16       71.23       72.83     32.93 o
   7   1  16       12.25      -28.21     30.82 o
   9   1  16        0.22      -30.79     30.79 o
  11   1  16        9.62       59.54     54.70 o
  13   1  16       11.55      -42.96     49.58 o
  15   1  16        8.19      -18.75     52.27 o
  17   1  16        3.12       17.97     61.89 o
 -42   2  16        0.00      -29.32     64.95 o
 -40   2  16       92.33      312.24     82.80 o
 -38   2  16        0.05      -52.91     52.91 o
 -36   2  16        5.50       49.07     49.40 o
 -34   2  16       10.37      -33.30     33.30 o
 -32   2  16       86.19       63.36     36.59 o
 -30   2  16      176.13      150.57     48.61 o
 -28   2  16        4.24       -8.53     33.66 o
 -26   2  16        4.24        4.59     30.51 o
 -24   2  16       12.82        5.59     28.85 o
 -22   2  16       85.54      110.95     34.54 o
 -20   2  16     1112.54     1092.70     73.64 o
 -18   2  16     1503.86     1553.42     85.27 o
 -16   2  16        8.48      -23.13     27.19 o
 -14   2  16     1144.75     1175.70     59.02 o
 -12   2  16      273.78      241.14     39.43 o
 -10   2  16      750.73      804.63     77.84 o
  -8   2  16      260.81      291.84     36.29 o
  -6   2  16     1021.05     1093.98     55.00 o
  -4   2  16       73.78       52.81     26.98 o
  -2   2  16      337.54      244.42     37.98 o
   0   2  16        4.22      -24.91     24.91 o
   2   2  16      181.12      166.12     37.07 o
   4   2  16       25.00       54.00     32.14 o
   6   2  16       10.80       -4.64     32.36 o
   8   2  16      144.15      110.83     39.35 o
  10   2  16       69.76        3.93     40.26 o
  12   2  16       26.41       21.91     42.84 o
  14   2  16        3.97       18.68     52.90 o
  16   2  16       31.45       34.50     63.54 o
 -41   3  16       10.41       47.42     64.96 o
 -39   3  16       71.72      102.15     74.24 o
 -37   3  16       54.35       98.10     80.59 o
 -35   3  16       28.37       74.82     46.51 o
 -33   3  16       11.32      -38.34     38.51 o
 -31   3  16       55.46      -19.93     34.07 o
 -29   3  16       23.80      -37.01     43.35 o
 -27   3  16        5.33        3.92     53.60 o
 -25   3  16       29.74      -28.77     28.77 o
 -23   3  16        5.24       -0.78     33.34 o
 -21   3  16     1305.65     1080.28     74.76 o
 -19   3  16      919.04      926.26     69.72 o
 -17   3  16      164.81      142.84     39.24 o
 -15   3  16       25.35      -25.90     25.90 o
 -13   3  16      474.44      448.93     51.90 o
 -11   3  16      122.13      154.86     38.98 o
  -9   3  16     1744.99     1709.59     79.07 o
  -7   3  16      420.43      399.51     52.32 o
  -5   3  16        3.86      -27.49     27.49 o
  -3   3  16        1.62      -30.58     30.58 o
  -1   3  16       54.06       -4.07     28.81 o
   1   3  16        0.49      -26.91     26.91 o
   3   3  16       99.88      132.46     36.75 o
   5   3  16       29.74      -16.30     46.92 o
   7   3  16        6.53      -20.01     39.86 o
   9   3  16        0.17      -19.57     41.11 o
  11   3  16      137.93      184.20     55.18 o
  13   3  16       10.71      -14.84     47.34 o
  15   3  16       19.63       59.42     53.41 o
 -40   4  16       47.63       -7.81    103.15 o
 -38   4  16        0.99      -57.82     57.82 o
 -36   4  16       20.13       84.77     66.71 o
 -34   4  16      104.45       31.04     61.73 o
 -32   4  16       45.25       -9.20     47.83 o
 -30   4  16      163.62       73.92     43.05 o
 -28   4  16      106.23      156.34     61.41 o
 -26   4  16       42.68       45.96     40.46 o
 -24   4  16      137.33      140.80     72.90 o
 -22   4  16       24.13       22.71     37.02 o
 -20   4  16       55.65       27.39     35.57 o
 -18   4  16       35.29       72.00     37.27 o
 -16   4  16      373.26      474.61     59.04 o
 -14   4  16      495.76      463.63     55.05 o
 -12   4  16      122.01       79.08     36.71 o
 -10   4  16      328.55      343.63     62.07 o
  -8   4  16      353.30      388.18     54.08 o
  -6   4  16      143.75      257.09     47.53 o
  -4   4  16       76.58       59.26     38.59 o
  -2   4  16       31.01       65.42     50.98 o
   0   4  16        4.34       40.48     39.59 o
   2   4  16        1.37      -22.35     40.47 o
   4   4  16       25.76        0.53     36.59 o
   6   4  16       22.48       47.35     42.93 o
   8   4  16       12.43        0.28     45.17 o
  10   4  16       16.95       -6.71     44.89 o
  12   4  16        5.74       42.46     49.19 o
  14   4  16        0.01       19.33     49.87 o
 -35   5  16        2.26      -34.59     57.63 o
 -33   5  16       11.72      -32.23     59.61 o
 -31   5  16       12.03       10.76     58.19 o
 -29   5  16        8.84       -2.34     53.04 o
 -27   5  16      148.67      108.62     50.59 o
 -25   5  16       18.68       -5.02     41.87 o
 -23   5  16       27.62       52.61     44.15 o
 -21   5  16        1.73      -11.39     46.52 o
 -19   5  16       58.79       14.22     38.60 o
 -17   5  16      108.07       92.06     47.15 o
 -15   5  16        2.97      -44.67     44.67 o
 -13   5  16      436.70      492.61     92.99 o
 -11   5  16        5.92       39.61     50.17 o
  -9   5  16      280.43      413.48     81.66 o
  -7   5  16        0.77       63.69     53.85 o
  -5   5  16      194.32      239.63     70.33 o
  -3   5  16       61.06      -44.51     44.51 o
  -1   5  16       78.61        2.84     43.39 o
   1   5  16        0.12      -26.04     52.92 o
   3   5  16       27.41        3.41     71.89 o
   5   5  16       10.92       38.29     67.98 o
   7   5  16        0.91       88.94     65.69 o
   9   5  16        0.62      -26.96     86.74 o
  11   5  16        0.05      -84.39     84.39 o
 -32   6  16       28.44       50.41     70.76 o
 -30   6  16        2.46      -48.87     57.34 o
 -28   6  16        3.23      -50.49     50.49 o
 -26   6  16      101.09       63.42     53.87 o
 -24   6  16        1.37      -41.71     41.71 o
 -22   6  16       23.12       17.42     50.04 o
 -20   6  16       17.09       -0.47     59.11 o
 -18   6  16       46.39      171.31     69.79 o
 -16   6  16       11.94       37.71     55.12 o
 -14   6  16        4.55      -17.61     92.99 o
 -12   6  16        1.51       14.60     57.07 o
 -10   6  16       14.92      -48.00     50.27 o
  -8   6  16       55.43      108.84     65.17 o
  -6   6  16       99.50      143.09     68.34 o
  -4   6  16       23.35      -49.55     49.55 o
  -2   6  16       16.12       64.95     57.82 o
   0   6  16        4.11       96.71     69.65 o
   2   6  16        1.93       -7.86     54.43 o
   4   6  16       29.29       43.35     66.09 o
   6   6  16        6.16       40.88     70.01 o
 -25   7  16        0.27       90.61     72.84 o
 -23   7  16        7.64       -0.21     64.50 o
 -21   7  16       37.66       77.61     71.60 o
 -19   7  16       37.58       25.79    168.01 o
 -17   7  16        5.23       -8.26     67.51 o
 -15   7  16       33.59       80.62     69.79 o
 -13   7  16       35.65       41.81     68.77 o
 -11   7  16       58.55       40.39     85.96 o
  -9   7  16       17.11       -5.31     96.90 o
  -7   7  16        0.86      -34.58     91.43 o
  -5   7  16       46.33       75.97     70.97 o
  -3   7  16        6.08       29.24     69.01 o
  -1   7  16      119.92      113.71     78.99 o
 -43   1  17        3.06       -0.62     65.69 o
 -41   1  17        0.17      -53.17     72.67 o
 -39   1  17       29.44       43.47     59.05 o
 -37   1  17        8.28       22.67     74.23 o
 -35   1  17        1.64       22.90     50.69 o
 -33   1  17      337.63      474.31    160.98 o
 -31   1  17       39.65      143.53     44.49 o
 -29   1  17       83.75      112.17     50.08 o
 -27   1  17      293.36      272.61     37.64 o
 -25   1  17      773.27      846.49     55.87 o
 -23   1  17      102.74      117.70     30.82 o
 -21   1  17     3324.61     3564.55    160.07 o
 -19   1  17      252.72      192.42     39.08 o
 -17   1  17     1940.89     2065.59     96.30 o
 -15   1  17      201.61      180.69     33.22 o
 -13   1  17     1078.97     1239.96     58.49 o
 -11   1  17       42.60       49.02     24.50 o
  -9   1  17      484.09      458.25     43.57 o
  -7   1  17       38.94       58.72     27.24 o
  -5   1  17      607.33      586.32     51.29 o
  -3   1  17        4.30      -16.68     22.10 o
  -1   1  17       34.61       10.15     22.27 o
   1   1  17       41.29       59.35     27.25 o
   3   1  17       81.17       49.85     33.77 o
   5   1  17      508.91      528.30     60.37 o
   7   1  17        1.43      -13.97     39.09 o
   9   1  17       55.96       35.18     58.29 o
  11   1  17        0.99      -21.10     51.94 o
  13   1  17       12.25      143.14     68.28 o
  15   1  17        5.55      -19.00     81.27 o
 -42   2  17      113.86       29.79     75.65 o
 -40   2  17      111.69      200.01     77.86 o
 -38   2  17      121.46      129.62     66.74 o
 -36   2  17       84.67       51.27    100.80 o
 -34   2  17        5.28      -22.33     50.05 o
 -32   2  17       18.70        3.37     48.47 o
 -30   2  17       12.81       36.20     40.84 o
 -28   2  17      649.72      660.10     64.93 o
 -26   2  17      219.22      192.97     41.96 o
 -24   2  17        0.15      -29.32     29.32 o
 -22   2  17       48.62       38.40     39.73 o
 -20   2  17       29.16       50.26     33.41 o
 -18   2  17      425.70      465.70     52.52 o
 -16   2  17      161.16      128.58     35.15 o
 -14   2  17       28.35       26.51     33.40 o
 -12   2  17      534.27      549.39     79.41 o
 -10   2  17       71.24       22.26     29.25 o
  -8   2  17      514.50      489.79     51.19 o
  -6   2  17      239.50      284.96     37.49 o
  -4   2  17       13.40        6.45     27.68 o
  -2   2  17       83.33       38.47     39.95 o
   0   2  17      118.55      101.47     32.67 o
   2   2  17        0.57       -3.93     29.00 o
   4   2  17       29.73       36.61     36.56 o
   6   2  17        0.32       56.58     43.39 o
   8   2  17       76.57       71.28     45.87 o
  10   2  17       29.43      -29.94     42.22 o
  12   2  17        0.25      -78.92     78.92 o
  14   2  17       32.25       65.07     85.96 o
 -41   3  17       55.54       22.66     67.96 o
 -39   3  17       13.88      -19.44     60.04 o
 -37   3  17        8.07       63.27     62.33 o
 -35   3  17        1.18      -41.20     41.20 o
 -33   3  17       47.70       -1.76     47.93 o
 -31   3  17        7.14       -4.74     63.30 o
 -29   3  17      289.85      289.84     60.36 o
 -27   3  17       32.43      -30.43     33.39 o
 -25   3  17      483.83      550.97     69.03 o
 -23   3  17       89.12       57.14     39.03 o
 -21   3  17      864.71      969.94     93.18 o
 -19   3  17        6.99        0.91     32.09 o
 -17   3  17     1488.81     1488.43     87.72 o
 -15   3  17      270.65      259.43     44.21 o
 -13   3  17       30.32        7.30     30.85 o
 -11   3  17       12.35       12.57     30.74 o
  -9   3  17      359.46      443.86     58.87 o
  -7   3  17      382.22      312.85     51.62 o
  -5   3  17        0.05        4.77     33.50 o
  -3   3  17      142.56      100.08     62.94 o
  -1   3  17        3.12       11.47     35.74 o
   1   3  17      192.46      229.75     45.16 o
   3   3  17        7.78       47.42     38.20 o
   5   3  17       51.03      -36.37     36.37 o
   7   3  17       59.03       24.31     43.76 o
   9   3  17       13.26      -22.09     50.15 o
  11   3  17        1.92       45.13     48.82 o
  13   3  17       19.49       19.42     50.68 o
 -38   4  17        9.26       -3.87     64.50 o
 -36   4  17       14.55       28.30     61.95 o
 -34   4  17       11.85       -6.57     54.01 o
 -32   4  17        5.09       38.52     58.93 o
 -30   4  17        6.82       10.81     44.26 o
 -28   4  17       21.97       23.21     39.53 o
 -26   4  17       38.96       63.09     38.38 o
 -24   4  17       46.52       65.12     37.95 o
 -22   4  17      282.67      346.88     96.53 o
 -20   4  17        0.29       21.10     36.49 o
 -18   4  17      114.69      118.23     41.92 o
 -16   4  17      145.93      195.33     45.33 o
 -14   4  17      163.86      183.96     49.85 o
 -12   4  17      284.00      320.75     60.58 o
 -10   4  17        2.74      -44.86     99.35 o
  -8   4  17        4.75       16.70     52.06 o
  -6   4  17       31.15       -3.96     36.24 o
  -4   4  17      136.48      144.52     45.70 o
  -2   4  17       32.42       32.99     39.59 o
   0   4  17      116.57       48.09     42.41 o
   2   4  17       32.11      -11.08     89.11 o
   4   4  17      181.83      106.61    156.29 o
   6   4  17        7.70      -35.16     78.14 o
   8   4  17       24.10       49.52     49.61 o
  10   4  17       41.56       70.66     52.02 o
 -35   5  17        0.16      -50.26     59.64 o
 -33   5  17        5.67       -4.63     94.55 o
 -31   5  17       14.65      -15.81     58.29 o
 -29   5  17       41.13      -15.37     46.93 o
 -27   5  17       27.68       25.89     44.15 o
 -25   5  17        0.89       25.98     44.47 o
 -23   5  17        0.63        1.13     40.71 o
 -21   5  17       22.61      -40.12     40.12 o
 -19   5  17        2.33       51.33     44.19 o
 -17   5  17       16.19      -36.85     45.77 o
 -15   5  17        4.06      -10.81     50.32 o
 -13   5  17        2.93      -35.55     60.95 o
 -11   5  17      102.71       90.23     56.08 o
  -9   5  17       19.67       29.59     55.12 o
  -7   5  17        6.30       -3.20     47.37 o
  -5   5  17       16.56      -22.64     51.31 o
  -3   5  17        2.85      -35.48     51.06 o
  -1   5  17        2.81        4.33     46.87 o
   1   5  17       43.78       44.98     61.85 o
   3   5  17        6.30      -50.01     50.01 o
   5   5  17       19.17       68.63     67.85 o
   7   5  17        4.99      -47.02    103.93 o
 -30   6  17      156.04      152.16     61.53 o
 -28   6  17        0.23      -25.67     53.44 o
 -26   6  17      148.46      256.47     66.87 o
 -24   6  17       25.44       21.69     52.37 o
 -22   6  17       22.71      -12.45     56.31 o
 -20   6  17       29.37      -20.67     60.43 o
 -18   6  17        4.80       62.07     61.15 o
 -16   6  17      114.04      117.74    177.39 o
 -14   6  17       26.71        7.46     59.12 o
 -12   6  17      121.21      102.67    112.53 o
 -10   6  17        4.80       45.93     85.17 o
  -8   6  17       20.79       49.87     65.19 o
  -6   6  17       15.19      106.34     96.11 o
  -4   6  17       86.58      116.51    118.00 o
  -2   6  17       10.75       71.34     68.31 o
   0   6  17       26.13      -32.86     61.27 o
   2   6  17        8.58        8.83     65.58 o
 -21   7  17       29.30       26.59     82.83 o
 -19   7  17       26.58      176.67     85.57 o
 -17   7  17       45.17       81.59     72.74 o
 -15   7  17       23.72       45.02     67.63 o
 -13   7  17       17.52       42.91     64.18 o
 -11   7  17        2.46       16.78     68.68 o
  -9   7  17        0.69       37.85     70.70 o
  -7   7  17        9.16      110.78     78.99 o
  -5   7  17        6.26       -0.17     70.59 o
 -42   0  18       34.67       84.39     96.90 o
 -40   0  18        3.63      -75.02     78.14 o
 -38   0  18      160.05      267.25    115.65 o
 -36   0  18        3.34       23.44     78.14 o
 -34   0  18      109.86       62.51     76.58 o
 -32   0  18        1.00       63.88     55.48 o
 -30   0  18       27.23        1.91    131.28 o
 -28   0  18      609.67      694.84     85.19 o
 -26   0  18       38.48       17.19     59.39 o
 -24   0  18     1561.18     1511.45    121.36 o
 -22   0  18      838.34      886.60     96.92 o
 -20   0  18     2144.79     2079.84    229.86 o
 -18   0  18     1513.87     1583.72     94.87 o
 -16   0  18     1251.14     1499.71     91.38 o
 -14   0  18     1424.60     1507.36     90.77 o
 -12   0  18     1110.03     1109.83     79.38 o
 -10   0  18       14.75      -28.68     30.63 o
  -8   0  18     1128.82     1184.57     84.81 o
  -6   0  18       14.51       27.83     34.11 o
  -4   0  18      462.44      509.70     62.17 o
  -2   0  18      221.13      267.15     58.18 o
   0   0  18      417.95      547.60    137.91 o
   2   0  18      382.81      415.85     81.07 o
   4   0  18       83.12      -30.85     51.03 o
   6   0  18       50.57      -37.51     60.95 o
   8   0  18        9.44       51.57     75.02 o
  10   0  18       60.67      -71.89     71.89 o
  12   0  18        3.40      -26.57     85.96 o
  14   0  18        7.42      -25.01     81.27 o
 -43   1  18       13.49       43.48     69.65 o
 -41   1  18       92.89       33.09     66.69 o
 -39   1  18       15.46       -1.89     56.67 o
 -37   1  18       59.79       51.94     65.64 o
 -35   1  18       32.56       19.54     47.52 o
 -33   1  18       21.75      -46.10     46.10 o
 -31   1  18       12.36       14.51     38.15 o
 -29   1  18      159.60      197.21     41.09 o
 -27   1  18       26.55       31.97     31.09 o
 -25   1  18      105.19      142.25     33.92 o
 -23   1  18       15.74       15.36     27.30 o
 -21   1  18       15.17       25.52     31.93 o
 -19   1  18      134.25      171.27     38.54 o
 -17   1  18      139.05      114.28     36.09 o
 -15   1  18      348.54      368.32     38.73 o
 -13   1  18      123.77      126.01     32.76 o
 -11   1  18      884.25      839.67     48.72 o
  -9   1  18       19.54       -7.42     23.10 o
  -7   1  18        8.11       19.65     24.34 o
  -5   1  18        6.65       -9.87     24.54 o
  -3   1  18        0.02       -7.77     23.93 o
  -1   1  18      111.18      108.50     40.88 o
   1   1  18       44.38       51.03     39.74 o
   3   1  18        2.32        5.45     38.06 o
   5   1  18        2.34      -19.25     36.23 o
   7   1  18        3.09      -45.77     45.77 o
   9   1  18       19.16      -47.17     47.17 o
  11   1  18        0.06      -37.81     54.49 o
  13   1  18        0.83      -32.72     58.01 o
 -42   2  18       30.49      -18.40     67.17 o
 -40   2  18        7.65      -29.34     55.80 o
 -38   2  18        2.47       -7.22     53.59 o
 -36   2  18      179.22      391.86     85.60 o
 -34   2  18       23.06       52.26     51.38 o
 -32   2  18      139.63      162.00     51.92 o
 -30   2  18      233.01      222.50     55.56 o
 -28   2  18       55.29       45.83     36.37 o
 -26   2  18      100.68       89.62     38.00 o
 -24   2  18      552.46      585.71     60.58 o
 -22   2  18        1.14      -26.79     26.79 o
 -20   2  18     1484.77     1477.82     87.02 o
 -18   2  18       62.78       22.85     29.67 o
 -16   2  18      241.62      296.58     44.95 o
 -14   2  18        8.81       -2.95     29.05 o
 -12   2  18       72.49       55.08     48.05 o
 -10   2  18      342.41      281.08     45.86 o
  -8   2  18      385.84      386.85     49.17 o
  -6   2  18      402.96      475.64     65.87 o
  -4   2  18      310.20      399.64     50.75 o
  -2   2  18      156.86       96.52     35.10 o
   0   2  18        0.67        2.44     32.86 o
   2   2  18      339.94      446.50     58.87 o
   4   2  18        0.38       -6.38     39.89 o
   6   2  18      245.03      212.62     59.66 o
   8   2  18        0.66      -33.71     40.35 o
  10   2  18       11.71       45.09     60.16 o
  12   2  18        0.27       61.49     64.07 o
 -41   3  18       34.46       92.38     70.50 o
 -39   3  18       50.06      -17.47     62.08 o
 -37   3  18       35.70       26.00     90.65 o
 -35   3  18        9.05      -42.27     42.27 o
 -33   3  18       18.29       36.17     44.66 o
 -31   3  18       55.88       57.45     45.34 o
 -29   3  18       69.31       20.00     43.29 o
 -27   3  18      251.33      206.75     59.56 o
 -25   3  18       37.14       26.94     54.70 o
 -23   3  18      257.99      281.44     50.19 o
 -21   3  18        4.51       -5.23     45.12 o
 -19   3  18      106.31       59.41     34.50 o
 -17   3  18      325.23      441.21     66.10 o
 -15   3  18      114.57       47.26     35.46 o
 -13   3  18      412.90      450.26     64.07 o
 -11   3  18        5.02      -30.21     30.21 o
  -9   3  18       30.34       -9.88     59.06 o
  -7   3  18        7.82      -20.56     49.85 o
  -5   3  18      417.89      331.71     64.85 o
  -3   3  18      102.73       22.23     36.72 o
  -1   3  18      123.72      168.77     52.39 o
   1   3  18        4.52        5.74     45.61 o
   3   3  18      236.69      237.25     66.23 o
   5   3  18       12.07      -13.79     42.54 o
   7   3  18       42.63       55.97     51.09 o
   9   3  18        0.00       27.92     47.54 o
  11   3  18       27.07       38.42     53.47 o
 -38   4  18        5.30       65.64     65.20 o
 -36   4  18        7.12       67.23     66.80 o
 -34   4  18        1.28      -19.10     53.85 o
 -32   4  18        2.58        5.49     44.09 o
 -30   4  18       19.04      -39.19     39.19 o
 -28   4  18       27.25       34.27     52.33 o
 -26   4  18        1.08      -34.63     34.63 o
 -24   4  18       12.43      -35.04     35.04 o
 -22   4  18        0.52        6.91     37.67 o
 -20   4  18      214.15      254.30     50.08 o
 -18   4  18       38.94        0.18     36.58 o
 -16   4  18       57.47       22.07     36.15 o
 -14   4  18       10.02       32.01     46.79 o
 -12   4  18      283.95      280.64     64.26 o
 -10   4  18      153.26      110.96     50.98 o
  -8   4  18       22.31      -53.14     67.78 o
  -6   4  18      142.03        7.01     38.21 o
  -4   4  18       47.38      -11.07     38.80 o
  -2   4  18       24.16      -40.29     40.29 o
   0   4  18        8.43        9.61     44.26 o
   2   4  18        4.18       15.63     58.93 o
   4   4  18       28.26       21.25     57.38 o
   6   4  18        1.20       13.48     58.19 o
   8   4  18        0.00       30.82     62.96 o
 -35   5  18        9.13      -21.69     67.59 o
 -33   5  18       62.57       35.93     54.16 o
 -31   5  18       20.58      -34.01     48.39 o
 -29   5  18       70.51      -22.01     60.07 o
 -27   5  18        0.16      -41.35     41.35 o
 -25   5  18        0.85      -36.72     36.72 o
 -23   5  18      193.22      333.77    149.40 o
 -21   5  18        0.07      -39.96     39.96 o
 -19   5  18      225.86      259.50     76.33 o
 -17   5  18       78.90      101.06     64.75 o
 -15   5  18      151.16       52.94     60.66 o
 -13   5  18       11.48       -2.46     51.62 o
 -11   5  18       28.13       43.07     56.59 o
  -9   5  18       34.30       -3.86     78.92 o
  -7   5  18        0.21      -14.25     52.41 o
  -5   5  18       99.94      114.72     69.55 o
  -3   5  18       11.88       25.55     55.45 o
  -1   5  18      103.12       65.85     65.58 o
   1   5  18       48.48       15.01     61.41 o
   3   5  18       47.22       49.93    104.71 o
   5   5  18        0.23      -39.61     58.74 o
 -28   6  18       22.96      -27.32     52.46 o
 -26   6  18        7.96       -3.36     54.83 o
 -24   6  18       49.19       78.99     70.13 o
 -22   6  18        6.37       71.01     60.98 o
 -20   6  18       60.61       47.47     62.63 o
 -18   6  18       47.79       55.74     67.30 o
 -16   6  18       40.53       77.09     64.30 o
 -14   6  18        0.24        1.39     64.07 o
 -12   6  18        1.82      -51.91     53.98 o
 -10   6  18        9.17      -16.13     59.39 o
  -8   6  18        1.49      -21.59     56.26 o
  -6   6  18        4.90       52.42     69.39 o
  -4   6  18        3.04       60.73     69.80 o
  -2   6  18        0.02      -65.64     65.64 o
   0   6  18       34.42       94.05     72.40 o
 -15   7  18       93.71       81.64    103.93 o
 -13   7  18       45.43       95.33    117.21 o
 -41   1  19       11.76       11.79     62.27 o
 -39   1  19        0.85       -0.22     57.38 o
 -37   1  19       18.65      -56.65     72.67 o
 -35   1  19       19.21        3.89     49.14 o
 -33   1  19        2.30       -7.02     45.77 o
 -31   1  19       53.32       33.34     45.79 o
 -29   1  19      428.69      502.69     62.32 o
 -27   1  19       92.78       62.44     33.82 o
 -25   1  19       65.01       86.39     34.94 o
 -23   1  19      824.52      913.03     59.60 o
 -21   1  19      345.29      287.99     46.21 o
 -19   1  19      125.70      132.76     48.02 o
 -17   1  19      308.23      328.43     46.98 o
 -15   1  19      235.13      250.74     38.73 o
 -13   1  19      466.49      618.37     49.26 o
 -11   1  19      644.40      729.67     53.55 o
  -9   1  19      153.26      142.78     30.26 o
  -7   1  19      513.66      515.90     42.52 o
  -5   1  19        8.28      -20.06     24.87 o
  -3   1  19       27.50      -11.70     36.64 o
  -1   1  19       59.65        9.95     39.92 o
   1   1  19        1.54       13.55     41.14 o
   3   1  19        7.29       -9.36     53.42 o
   5   1  19       34.92       74.42     56.96 o
   7   1  19       26.49       14.16     54.63 o
   9   1  19       33.82      -13.82     59.64 o
  11   1  19       11.97      -66.42     66.42 o
 -42   2  19        0.04       40.63    107.84 o
 -40   2  19       23.47       16.68     62.37 o
 -38   2  19        0.11       37.48     61.86 o
 -36   2  19       22.03      -60.95     60.95 o
 -34   2  19        1.14        8.56     54.29 o
 -32   2  19      130.12      118.53     58.07 o
 -30   2  19       34.44       20.41     39.97 o
 -28   2  19        0.86      -20.92     36.25 o
 -26   2  19       48.82      -18.13     32.13 o
 -24   2  19      875.99      935.09     74.43 o
 -22   2  19       13.56      -22.24     32.87 o
 -20   2  19        2.89      -13.68     32.36 o
 -18   2  19      252.02      390.90     69.26 o
 -16   2  19       27.04       51.55     34.53 o
 -14   2  19      282.80      233.12     45.05 o
 -12   2  19      523.86      465.45     54.30 o
 -10   2  19        9.05        7.84     34.70 o
  -8   2  19        0.10        8.42     30.27 o
  -6   2  19       30.23       28.55     42.30 o
  -4   2  19       44.36       25.45     48.76 o
  -2   2  19      136.89      145.25     48.65 o
   0   2  19       43.08       84.11     40.78 o
   2   2  19        0.60       31.40     41.30 o
   4   2  19        0.87       74.88     46.40 o
   6   2  19       10.51       94.63     49.06 o
   8   2  19        9.99       55.02     63.07 o
  10   2  19       26.42       58.39     69.85 o
 -39   3  19       42.64       -7.87     64.47 o
 -37   3  19       45.25       -8.60     60.78 o
 -35   3  19       14.17       94.42     52.60 o
 -33   3  19        1.28      -12.53     43.47 o
 -31   3  19        2.21      -26.50     42.86 o
 -29   3  19        1.42      -25.18     38.63 o
 -27   3  19       18.36       21.90     51.21 o
 -25   3  19      233.91      184.27     50.94 o
 -23   3  19       31.06       45.83     36.93 o
 -21   3  19        0.07      -31.80     31.80 o
 -19   3  19      164.73      230.91     56.40 o
 -17   3  19       38.65       22.19     35.33 o
 -15   3  19       84.50      122.36     39.87 o
 -13   3  19       10.72      -19.81     31.04 o
 -11   3  19      691.88      632.81    104.21 o
  -9   3  19       49.19       22.88     48.32 o
  -7   3  19       96.62       44.54     53.05 o
  -5   3  19      130.24      206.99     57.10 o
  -3   3  19       33.31      107.01     48.31 o
  -1   3  19       19.04       57.11     50.50 o
   1   3  19        7.01        1.25     57.38 o
   3   3  19       14.42       38.39     55.57 o
   5   3  19        1.73       26.46     47.79 o
   7   3  19       12.73      -38.66     65.10 o
   9   3  19        2.79      -48.66     48.66 o
 -36   4  19        7.36       11.09     51.42 o
 -34   4  19       16.44      -28.86     45.44 o
 -32   4  19       81.62       62.16     52.28 o
 -30   4  19        1.95      -22.34     42.23 o
 -28   4  19       16.85        7.49     43.84 o
 -26   4  19        1.25      -37.18     37.18 o
 -24   4  19        0.10       -3.19     51.88 o
 -22   4  19        2.59      -45.57     45.57 o
 -20   4  19        2.76      -19.82     36.80 o
 -18   4  19       92.35      121.04     45.82 o
 -16   4  19       53.36       77.78     50.85 o
 -14   4  19      122.07       43.48     63.43 o
 -12   4  19        0.18       14.15     47.78 o
 -10   4  19        8.94        1.11     42.35 o
  -8   4  19       20.83      -39.27     39.27 o
  -6   4  19       15.52       26.95     52.94 o
  -4   4  19       54.21       10.35     60.27 o
  -2   4  19       55.75       -1.40     45.82 o
   0   4  19       12.14      -38.79     53.01 o
   2   4  19        0.20      -49.14     78.92 o
   4   4  19       15.55      -57.01     58.50 o
   6   4  19        2.16      -30.40     61.06 o
 -33   5  19       33.66       73.75     58.88 o
 -31   5  19        7.34      -26.29     64.16 o
 -29   5  19        2.93      -48.11     48.11 o
 -27   5  19        1.50       12.32     51.03 o
 -25   5  19        1.57       -0.83     54.34 o
 -23   5  19       41.32        0.71     49.24 o
 -21   5  19        5.34        5.29     60.13 o
 -19   5  19       33.45       48.65     53.45 o
 -17   5  19      146.01      205.96     78.73 o
 -15   5  19       89.43       65.04     58.22 o
 -13   5  19       35.75       41.52     63.30 o
 -11   5  19       56.15       28.41     58.74 o
  -9   5  19        1.73       59.30     58.93 o
  -7   5  19        0.37      -10.96     57.04 o
  -5   5  19        0.53      -30.14     55.60 o
  -3   5  19       16.65       40.58     67.17 o
  -1   5  19       39.89      106.64     68.49 o
   1   5  19        0.42      -57.45     57.45 o
   3   5  19       13.85       33.37     66.71 o
 -26   6  19       51.04       66.96     75.80 o
 -24   6  19        1.28      -51.57     62.51 o
 -22   6  19       85.78       91.12     75.80 o
 -20   6  19        2.74       44.36     66.26 o
 -18   6  19       96.97      113.91     74.76 o
 -16   6  19        3.14       50.98     59.67 o
 -14   6  19       72.25       58.51     72.08 o
 -12   6  19        9.57       29.59     64.18 o
 -10   6  19       47.10       58.77     69.60 o
  -8   6  19        7.73      -14.16     65.71 o
  -6   6  19       12.68       26.94     75.02 o
  -4   6  19       13.51       63.28     89.08 o
 -42   0  20        5.46       42.20     98.46 o
 -40   0  20       10.98       -3.13     84.39 o
 -38   0  20        5.31       50.01     84.39 o
 -36   0  20      182.38       14.07     81.27 o
 -34   0  20       73.07      125.03     78.14 o
 -32   0  20        0.97       -9.38     65.64 o
 -30   0  20      102.45       82.83     82.83 o
 -28   0  20        0.26       48.45     62.51 o
 -26   0  20      341.71      270.39     95.34 o
 -24   0  20      235.96      290.19     91.43 o
 -22   0  20      673.61      703.78     87.45 o
 -20   0  20      465.94      576.08     80.11 o
 -18   0  20      542.84      493.10     79.37 o
 -16   0  20      655.72      543.03     79.02 o
 -14   0  20      232.19      222.56     50.16 o
 -12   0  20       48.59       39.91     38.69 o
 -10   0  20        9.92      -36.78     37.38 o
  -8   0  20      254.40      291.62     55.00 o
  -6   0  20      153.09       77.14     43.43 o
  -4   0  20      289.90      372.77     76.81 o
  -2   0  20      119.27      125.99     49.60 o
   0   0  20        9.34      -20.32     73.45 o
   2   0  20        1.38      -37.51     73.45 o
   4   0  20       44.43       48.45     78.14 o
   6   0  20        5.94       21.88     89.08 o
   8   0  20       56.55      137.53    104.71 o
  10   0  20       37.57       50.01     95.33 o
 -41   1  20       21.23       75.48     67.17 o
 -39   1  20       16.78        9.86     60.51 o
 -37   1  20      149.81      162.58     67.80 o
 -35   1  20        7.71       70.43     59.11 o
 -33   1  20        0.46      -13.65     51.38 o
 -31   1  20        3.43       37.94     50.20 o
 -29   1  20       14.16      101.45     42.35 o
 -27   1  20       12.49       16.89     59.38 o
 -25   1  20       88.02      103.68     42.12 o
 -23   1  20       24.37       44.85     40.21 o
 -21   1  20      321.14      326.73     48.78 o
 -19   1  20       44.41       39.95     34.45 o
 -17   1  20      114.42       73.60     36.66 o
 -15   1  20      106.55       91.55     44.01 o
 -13   1  20       34.48       55.10     33.02 o
 -11   1  20       49.10       97.93     34.75 o
  -9   1  20      112.68      109.35     36.42 o
  -7   1  20       81.49       32.04     31.85 o
  -5   1  20       57.89       74.81     42.24 o
  -3   1  20        1.99      -10.01     37.75 o
  -1   1  20       38.28       38.73     45.23 o
   1   1  20       13.90       24.57     42.11 o
   3   1  20        2.01        0.92     53.61 o
   5   1  20        0.75       23.13     58.07 o
   7   1  20        0.33      -26.30     57.34 o
   9   1  20        4.73       28.67     65.09 o
 -40   2  20        0.01      -54.03     54.03 o
 -38   2  20       58.92       50.64     61.15 o
 -36   2  20        5.97        0.74     57.79 o
 -34   2  20        2.89        3.13     49.73 o
 -32   2  20      117.04       99.08     59.86 o
 -30   2  20       79.06       48.06     55.80 o
 -28   2  20      171.79      191.20     54.96 o
 -26   2  20      677.65      691.40     99.60 o
 -24   2  20       49.84       26.70     55.22 o
 -22   2  20      495.06      423.30     63.36 o
 -20   2  20        1.05       -9.32     32.86 o
 -18   2  20        8.62       41.33     35.42 o
 -16   2  20       72.28       72.41     44.29 o
 -14   2  20        2.74      -16.07     33.28 o
 -12   2  20      115.66       91.29     40.28 o
 -10   2  20      195.96      143.56     45.09 o
  -8   2  20        0.09      -38.10     38.10 o
  -6   2  20       18.48       32.33     53.01 o
  -4   2  20      242.94      380.63    219.59 o
  -2   2  20       16.87       16.67     61.73 o
   0   2  20      188.78      148.48     67.41 o
   2   2  20       10.24        4.80     43.49 o
   4   2  20       48.75       38.48     50.55 o
   6   2  20        4.07       89.16     87.52 o
   8   2  20       31.78       -5.98     63.07 o
 -39   3  20       29.50      -40.93     61.86 o
 -37   3  20       16.04       26.28     81.27 o
 -35   3  20       24.07      -17.19     47.31 o
 -33   3  20      108.51      184.65     60.41 o
 -31   3  20      187.77       94.23     50.41 o
 -29   3  20        6.19       43.79     44.85 o
 -27   3  20       58.08       68.10     45.49 o
 -25   3  20       15.94       -3.89     36.14 o
 -23   3  20        0.87       13.89     39.35 o
 -21   3  20       14.69      -30.73     33.32 o
 -19   3  20        6.60       30.06     49.82 o
 -17   3  20       37.97       59.36     53.41 o
 -15   3  20       87.03       84.88     43.06 o
 -13   3  20      160.19      106.41     62.96 o
 -11   3  20        7.27        9.80     47.37 o
  -9   3  20      140.26       95.39    100.02 o
  -7   3  20       52.11      180.04     65.87 o
  -5   3  20        6.24      110.48     60.75 o
  -3   3  20       27.60       22.02     46.69 o
  -1   3  20       69.17      112.27     68.41 o
   1   3  20        0.03       53.72     88.30 o
   3   3  20       16.46       12.95     60.01 o
   5   3  20        6.74       18.87    159.41 o
 -36   4  20       22.11      -41.41     53.46 o
 -34   4  20       36.26       31.19     51.06 o
 -32   4  20        0.31       44.13     50.50 o
 -30   4  20       35.16       36.03     49.89 o
 -28   4  20       12.45       16.20     47.51 o
 -26   4  20       47.73        4.04     62.10 o
 -24   4  20        1.01       23.17     45.37 o
 -22   4  20        0.23      -28.81     42.53 o
 -20   4  20       56.80       84.50     64.86 o
 -18   4  20        1.05       45.29     76.58 o
 -16   4  20       20.25       66.87     55.55 o
 -14   4  20       86.09       61.27     67.98 o
 -12   4  20       13.36       89.30     62.71 o
 -10   4  20        0.19      -14.30     54.43 o
  -8   4  20      161.73      198.46    104.71 o
  -6   4  20        0.02        5.63     56.52 o
  -4   4  20       23.84       40.08     60.83 o
  -2   4  20        4.19       48.20     62.25 o
   0   4  20        0.25       91.64     69.55 o
   2   4  20        1.60      -29.25     57.38 o
   4   4  20        0.08      -60.81     60.97 o
 -31   5  20       82.47      111.82     62.78 o
 -29   5  20       31.77      110.75     61.65 o
 -27   5  20      135.37       23.19     68.83 o
 -25   5  20      104.95       65.56     53.31 o
 -23   5  20       93.59      150.09    128.94 o
 -21   5  20       68.35      109.50     68.77 o
 -19   5  20       60.65       22.36     56.92 o
 -17   5  20       66.64       58.64     69.65 o
 -15   5  20        0.37        2.50     54.07 o
 -13   5  20       76.53       57.50    153.94 o
 -11   5  20        0.43       -7.22     51.70 o
  -9   5  20       22.25       15.98     64.64 o
  -7   5  20        2.86      -21.00     61.15 o
  -5   5  20        0.37       26.30    119.56 o
  -3   5  20        0.29      -24.74    129.72 o
  -1   5  20        0.01       30.05     72.31 o
 -24   6  20        0.02       45.32    121.90 o
 -22   6  20        0.02       92.58     74.73 o
 -20   6  20        1.84      -60.66     60.66 o
 -18   6  20        0.01       44.97     71.27 o
 -16   6  20        6.72       60.83     76.32 o
 -14   6  20       29.82       10.24     68.80 o
 -12   6  20       22.31       68.18     73.65 o
 -10   6  20        3.89      -50.00     65.19 o
 -41   1  21       30.98       44.07     69.08 o
 -39   1  21      100.14       38.10     64.75 o
 -37   1  21        1.48       -2.34     58.57 o
 -35   1  21       30.68      -19.54     51.57 o
 -33   1  21        6.42       -9.99     58.61 o
 -31   1  21       50.84       42.08     50.20 o
 -29   1  21      177.71      304.30    105.50 o
 -27   1  21        6.18       32.92     47.17 o
 -25   1  21      546.47      675.76     71.60 o
 -23   1  21      381.25      485.31     82.89 o
 -21   1  21      506.87      444.12     78.47 o
 -19   1  21      512.54      518.23     65.72 o
 -17   1  21      152.73      200.13     49.51 o
 -15   1  21      171.15      176.47     65.17 o
 -13   1  21       11.74       -9.75     37.17 o
 -11   1  21       20.85       46.66     39.59 o
  -9   1  21       72.52       64.86     46.97 o
  -7   1  21      233.16      288.52     92.99 o
  -5   1  21        1.34      -36.93     36.93 o
  -3   1  21      482.78      619.76     76.26 o
  -1   1  21        2.93       -9.20     45.90 o
   1   1  21      180.41      113.46     66.80 o
   3   1  21        0.11      -25.22     94.55 o
   5   1  21       66.86      105.81     70.12 o
   7   1  21        1.43       39.59     69.59 o
 -40   2  21       10.77       -1.56     89.08 o
 -38   2  21        6.09       -0.01     64.07 o
 -36   2  21       96.22       86.15     69.55 o
 -34   2  21       86.07      140.95     66.69 o
 -32   2  21       55.65       -5.29     56.23 o
 -30   2  21      105.29      152.85     66.28 o
 -28   2  21      331.38      294.56     72.99 o
 -26   2  21       20.15       -7.73     37.55 o
 -24   2  21      119.07      101.14     47.78 o
 -22   2  21       68.68       73.25     45.17 o
 -20   2  21       42.15       38.92     39.97 o
 -18   2  21       55.09       33.95     52.57 o
 -16   2  21       14.58        4.49     36.35 o
 -14   2  21       27.05       50.70     40.58 o
 -12   2  21        6.96      -45.36     47.90 o
 -10   2  21      158.40       53.03     80.49 o
  -8   2  21       80.47      106.45     58.58 o
  -6   2  21      240.44      312.71    125.81 o
  -4   2  21        0.01      -12.60     54.49 o
  -2   2  21       23.85       92.12     62.25 o
   0   2  21        3.19      -31.75     55.80 o
   2   2  21       21.31       52.79     48.39 o
   4   2  21       24.80      -15.02     51.65 o
   6   2  21       16.27        6.25     75.02 o
 -37   3  21       24.59       92.42    129.72 o
 -35   3  21        2.88      -27.90     65.64 o
 -33   3  21       60.86       14.71     46.01 o
 -31   3  21        2.31       39.21     49.83 o
 -29   3  21      148.53      134.13     52.29 o
 -27   3  21        1.37      -18.46     44.09 o
 -25   3  21       62.11       61.78     47.52 o
 -23   3  21       35.27       22.40     45.19 o
 -21   3  21        7.89       22.78     42.10 o
 -19   3  21       73.70      -13.23     38.37 o
 -17   3  21       17.89       63.75     44.31 o
 -15   3  21      225.73      345.62     77.34 o
 -13   3  21        0.88      -23.41     50.68 o
 -11   3  21      240.49      370.44     83.17 o
  -9   3  21       58.42       84.61     63.48 o
  -7   3  21      258.67      260.20     79.48 o
  -5   3  21        7.64        2.08     75.02 o
  -3   3  21       27.05       42.09     62.25 o
  -1   3  21        3.41        7.29     58.58 o
   1   3  21       31.12       23.07     62.29 o
   3   3  21        0.17       39.11     67.15 o
 -34   4  21       20.55       12.65     54.97 o
 -32   4  21       40.69       51.52     88.79 o
 -30   4  21       23.92       37.59     53.70 o
 -28   4  21      108.38       45.35     50.39 o
 -26   4  21      115.14      184.54     59.58 o
 -24   4  21       83.79        5.29     49.79 o
 -22   4  21       84.02      123.39     54.70 o
 -20   4  21       59.08      169.39     99.24 o
 -18   4  21       28.59       36.97     72.67 o
 -16   4  21        7.74       80.17     61.15 o
 -14   4  21        1.90       -6.76     59.11 o
 -12   4  21       76.01      184.72     74.29 o
 -10   4  21       69.91      -11.44     61.77 o
  -8   4  21       26.65      -54.12     55.12 o
  -6   4  21       15.11      -16.38     58.87 o
  -4   4  21       19.41       17.27     69.38 o
  -2   4  21       98.80       22.87     89.08 o
   0   4  21        4.71       60.17     70.73 o
 -29   5  21        4.20       38.40     57.23 o
 -27   5  21       10.35       11.17     55.51 o
 -25   5  21        3.68        6.56     61.76 o
 -23   5  21        8.79      -16.11     61.58 o
 -21   5  21        0.03       34.74     63.58 o
 -19   5  21        3.63       -9.58     67.98 o
 -17   5  21        2.73      -28.22     58.93 o
 -15   5  21        0.15       21.37     63.28 o
 -13   5  21        0.02       27.49     62.63 o
 -11   5  21        0.26      -53.30     53.30 o
  -9   5  21       13.49       28.69     65.88 o
  -7   5  21        9.30       83.74     70.97 o
  -5   5  21        5.62      -61.94     61.94 o
 -40   0  22       53.95       48.45     98.46 o
 -38   0  22        2.29      -29.69     78.14 o
 -36   0  22        7.74       32.82     82.83 o
 -34   0  22      171.35      203.18     98.46 o
 -32   0  22      129.32      139.10     89.08 o
 -30   0  22      272.39      323.53    107.84 o
 -28   0  22      183.88      -50.01     75.02 o
 -26   0  22      137.65      317.27    107.84 o
 -24   0  22      177.40      159.42     81.27 o
 -22   0  22      160.81      106.28     79.71 o
 -20   0  22       94.38      159.41     82.83 o
 -18   0  22      237.93      200.05     81.27 o
 -16   0  22        1.45      -23.44     59.39 o
 -14   0  22       71.72       50.01     75.02 o
 -12   0  22       15.98      -56.26     56.26 o
 -10   0  22        8.49      -11.30     49.55 o
  -8   0  22       14.81      -24.76     52.48 o
  -6   0  22       27.54       10.49     48.76 o
  -4   0  22      149.40       31.26     79.71 o
  -2   0  22       15.43      -71.89     71.89 o
   0   0  22       53.97      -75.02     75.02 o
   2   0  22       44.64      -31.26     85.96 o
   4   0  22        1.74       18.75     98.46 o
 -39   1  22        2.64       -9.40     62.37 o
 -37   1  22       62.45       92.37     63.07 o
 -35   1  22       61.88       78.87     60.97 o
 -33   1  22       48.98      -41.03     54.01 o
 -31   1  22        6.48      -42.27     45.06 o
 -29   1  22        8.58        4.48     48.72 o
 -27   1  22       92.57      148.31     93.77 o
 -25   1  22        0.30       31.26     46.41 o
 -23   1  22      123.40       56.67    104.71 o
 -21   1  22       40.51       18.39     50.01 o
 -19   1  22        0.03       39.31     47.37 o
 -17   1  22        7.57       36.21     39.75 o
 -15   1  22        9.20      -18.59     37.01 o
 -13   1  22       11.66      -13.86     38.78 o
 -11   1  22       18.28      -27.82     39.24 o
  -9   1  22        1.07       20.32     56.07 o
  -7   1  22       38.53       60.24     89.08 o
  -5   1  22       15.60       98.71     60.73 o
  -3   1  22        0.24       39.70     47.31 o
  -1   1  22        1.14      -18.28     58.29 o
   1   1  22        1.66       24.69     62.37 o
   3   1  22        0.04      -10.44     63.48 o
 -38   2  22       11.50      -39.07     62.73 o
 -36   2  22        1.01      -47.63     58.50 o
 -34   2  22        5.12        2.03     52.19 o
 -32   2  22        1.42       29.23     54.82 o
 -30   2  22        0.01       -5.77     49.58 o
 -28   2  22        2.87        5.10     50.68 o
 -26   2  22        5.87       10.64     48.94 o
 -24   2  22        0.34       18.75     40.51 o
 -22   2  22      185.24      168.31     53.52 o
 -20   2  22       81.43       50.04     87.66 o
 -18   2  22      487.17      617.96     76.48 o
 -16   2  22      151.28      157.92     51.15 o
 -14   2  22       60.12       78.61     46.91 o
 -12   2  22       47.57      -46.06     46.89 o
 -10   2  22       87.38      122.48     62.73 o
  -8   2  22       45.37       21.64     56.96 o
  -6   2  22       87.81      164.08     73.94 o
  -4   2  22        0.08       43.61     61.15 o
  -2   2  22       36.08        4.38     62.26 o
   0   2  22       26.23       46.81     66.83 o
   2   2  22       24.91       79.28    114.09 o
 -35   3  22       41.81       87.59     70.76 o
 -33   3  22        0.38       27.79     60.73 o
 -31   3  22       28.24       21.39     52.41 o
 -29   3  22       22.84      -20.02     44.65 o
 -27   3  22       77.31      128.55     53.99 o
 -25   3  22       28.91       59.53     48.27 o
 -23   3  22       87.13       41.44     46.69 o
 -21   3  22       24.52       21.02     44.16 o
 -19   3  22       11.11      -21.37     49.24 o
 -17   3  22      272.45      457.51     87.23 o
 -15   3  22        0.94      -17.93     55.55 o
 -13   3  22        0.29       -9.19     56.07 o
 -11   3  22       13.86       76.18     61.21 o
  -9   3  22      103.32       94.69    168.79 o
  -7   3  22        1.87       21.44     63.38 o
  -5   3  22       43.05       54.95     62.73 o
  -3   3  22       10.80      -42.85     62.25 o
  -1   3  22        9.17        6.36     68.28 o
 -32   4  22       38.67      117.44     57.23 o
 -30   4  22        2.95      -12.18     50.34 o
 -28   4  22       28.18       38.31     53.72 o
 -26   4  22        1.40      -11.82     48.92 o
 -24   4  22       15.18      -20.51     47.08 o
 -22   4  22       40.16       34.21     58.38 o
 -20   4  22      155.98      197.72     77.76 o
 -18   4  22        1.03      -48.92     54.73 o
 -16   4  22       28.57      -17.86     54.62 o
 -14   4  22        7.40      -43.55     53.92 o
 -12   4  22        3.43       37.78     65.41 o
 -10   4  22       13.40       39.79     63.28 o
  -8   4  22       19.44       28.61     64.95 o
  -6   4  22       30.62       48.27     66.28 o
  -4   4  22       14.55       52.14     73.43 o
 -25   5  22        0.15      -84.39     84.39 o
 -23   5  22      106.51        4.00     63.42 o
 -21   5  22        4.00       69.84     77.36 o
 -19   5  22       35.53       20.92    128.94 o
 -17   5  22        4.51       -3.38     71.73 o
 -15   5  22       40.23       85.73     67.52 o
 -13   5  22        1.40      -26.32     65.09 o
 -11   5  22        0.20       56.27     70.70 o
 -37   1  23       28.69       18.78     78.92 o
 -35   1  23       95.47       84.18    153.94 o
 -33   1  23        9.84       13.64     57.18 o
 -31   1  23      142.52      175.23    113.31 o
 -29   1  23        1.64      -43.12     47.69 o
 -27   1  23       39.88        9.61     48.43 o
 -25   1  23        2.86      -43.56     43.56 o
 -23   1  23       33.58       20.53     49.40 o
 -21   1  23      147.92       64.86     55.26 o
 -19   1  23        5.36       14.46     50.80 o
 -17   1  23      141.24      165.03     62.37 o
 -15   1  23       13.84       98.79     54.44 o
 -13   1  23      176.96      178.45     54.65 o
 -11   1  23        0.75      -39.65     54.12 o
  -9   1  23       43.98       -5.99     54.82 o
  -7   1  23       24.88       45.16     62.73 o
  -5   1  23       10.65       71.27     63.64 o
  -3   1  23        3.85      -56.26     89.08 o
  -1   1  23       45.11       26.57    101.59 o
   1   1  23       18.38       94.42     69.55 o
 -36   2  23        8.60       -4.61     61.95 o
 -34   2  23        5.31       39.56    115.65 o
 -32   2  23       23.69       19.58     54.12 o
 -30   2  23       64.88      145.87     64.30 o
 -28   2  23        2.31       56.03     56.84 o
 -26   2  23      109.50      162.80     70.33 o
 -24   2  23        6.07      -20.73     58.61 o
 -22   2  23        0.02       -6.14     42.68 o
 -20   2  23      165.20      115.79     49.65 o
 -18   2  23        0.02       18.59     43.06 o
 -16   2  23        0.01       -4.55     49.39 o
 -14   2  23        1.83        0.12     56.33 o
 -12   2  23        3.15        4.66     72.67 o
 -10   2  23        6.20      -11.31     53.77 o
  -8   2  23       26.87      105.11     85.18 o
  -6   2  23        1.50      -46.25     57.07 o
  -4   2  23        1.58      -19.29     64.07 o
  -2   2  23        1.75       71.37     74.10 o
 -33   3  23        0.31      -62.72    132.84 o
 -31   3  23       20.54        7.56     60.83 o
 -29   3  23        0.33       54.86     60.16 o
 -27   3  23        0.47       43.78     50.33 o
 -25   3  23       18.25       27.69     47.42 o
 -23   3  23        1.62       10.44     44.04 o
 -21   3  23        0.28       20.60     46.60 o
 -19   3  23       97.78       35.05     96.12 o
 -17   3  23        9.80       42.99    103.93 o
 -15   3  23       10.68      -27.87    100.02 o
 -13   3  23        1.97       -7.41    104.71 o
 -11   3  23       10.83      -56.33     56.33 o
  -9   3  23       80.96      208.21     79.86 o
  -7   3  23        4.44      -53.61     53.61 o
  -5   3  23       66.00       95.36     75.81 o
  -3   3  23        0.42      -51.57     95.33 o
 -28   4  23        0.00       34.20     56.40 o
 -26   4  23       22.99       17.86     53.39 o
 -24   4  23        0.34       49.82     67.90 o
 -22   4  23      102.61      180.76     77.44 o
 -20   4  23        0.46       41.97     65.75 o
 -18   4  23       72.74       21.73     65.56 o
 -16   4  23        8.05      -84.31     96.90 o
 -14   4  23       35.47       66.52    101.59 o
 -12   4  23        0.27        3.68     65.71 o
 -10   4  23        0.60       -4.74     68.72 o
  -8   4  23       23.16      137.76     75.64 o
 -36   0  24       17.42       -3.13     84.39 o
 -34   0  24      201.36      382.91    126.59 o
 -32   0  24        2.87       53.14     81.27 o
 -30   0  24      167.12       64.08     89.08 o
 -28   0  24        7.79       -1.56     71.89 o
 -26   0  24       71.45       51.57     81.27 o
 -24   0  24      108.04       85.96     78.14 o
 -22   0  24       49.44      150.03     89.08 o
 -20   0  24      161.85      106.28     90.65 o
 -18   0  24       13.46       95.33     76.58 o
 -16   0  24      125.05      168.79     89.08 o
 -14   0  24      144.00      182.86     96.90 o
 -12   0  24      174.86      204.74    101.59 o
 -10   0  24        9.62       -3.13     92.21 o
  -4   0  24      135.83      290.70    120.34 o
 -35   1  24        0.22       14.85     62.99 o
 -33   1  24       92.80      129.62    118.78 o
 -31   1  24       75.51       85.89     61.73 o
 -29   1  24       48.53       63.62     60.75 o
 -27   1  24       60.80       64.53     58.93 o
 -25   1  24        0.15       -8.78     51.90 o
 -23   1  24        0.05       47.67     57.46 o
 -21   1  24        5.32       52.73     55.73 o
 -19   1  24       36.49        7.52     57.04 o
 -17   1  24        0.74      -12.06     53.01 o
 -15   1  24        4.84       22.80     52.48 o
 -13   1  24        9.81       56.05     63.98 o
 -11   1  24       32.99      -24.95     57.34 o
  -9   1  24        1.91      -58.19     58.19 o
  -7   1  24        7.09       17.92     67.80 o
  -5   1  24        0.53       -1.56     93.77 o
  -3   1  24        5.99        1.56     92.21 o
 -34   2  24       61.96       81.06     74.10 o
 -32   2  24        0.36       67.70     61.95 o
 -30   2  24       47.49       32.97     94.55 o
 -28   2  24        7.94        0.22     53.85 o
 -26   2  24       71.40       95.31     62.26 o
 -24   2  24        3.54       16.40     60.22 o
 -22   2  24       42.76      112.26     60.43 o
 -20   2  24       29.33       71.18     82.05 o
 -18   2  24       17.25        9.70     47.23 o
 -16   2  24       74.34      136.88     65.69 o
 -14   2  24       10.27      -56.84     56.84 o
 -12   2  24       68.47       54.98     62.37 o
 -10   2  24        0.26       49.34     82.05 o
  -8   2  24       63.07       34.25     67.38 o
  -6   2  24        5.15      -51.12     63.84 o
 -31   3  24        9.37       34.63     70.11 o
 -29   3  24       39.04       47.89     66.69 o
 -27   3  24        0.01        1.37     59.05 o
 -25   3  24       63.54      119.29     57.19 o
 -23   3  24        2.79       66.13     53.18 o
 -21   3  24        5.65      -44.23     55.56 o
 -19   3  24        1.14      -33.77     63.36 o
 -17   3  24       70.36       71.89     72.04 o
 -15   3  24        8.04      -44.20     53.65 o
 -13   3  24      137.05      237.91    159.41 o
 -11   3  24       22.99      -12.96     59.61 o
  -9   3  24       28.44       56.05     72.07 o
 -22   4  24        0.05       32.04     70.70 o
 -20   4  24        3.13       27.05     64.08 o
 -18   4  24        1.87      -42.24     63.80 o
 -16   4  24       19.42       42.79     73.65 o
 -33   1  25       47.40       60.25     62.43 o
 -31   1  25       26.58      -20.14     54.93 o
 -29   1  25       21.53       95.92     67.38 o
 -27   1  25       43.34       15.69     58.54 o
 -25   1  25       59.49       -4.93     58.01 o
 -23   1  25       78.06      -33.21     52.91 o
 -21   1  25        7.65      -11.02     54.49 o
 -19   1  25       47.08      127.98     62.53 o
 -17   1  25       10.41      -34.22     73.45 o
 -15   1  25       21.01      -42.20     76.58 o
 -13   1  25       35.56      -12.50     84.39 o
 -11   1  25        5.30       65.64     93.77 o
  -9   1  25       65.68       42.28     73.96 o
 -30   2  25        0.10      -48.86     58.54 o
 -28   2  25       43.52       10.09     60.03 o
 -26   2  25        7.41       42.24     61.27 o
 -24   2  25        1.55      -18.50     56.71 o
 -22   2  25       10.70      -22.23     58.29 o
 -20   2  25        8.32      -23.99     75.80 o
 -18   2  25        6.02       28.13     78.14 o
 -16   2  25       30.21       52.62     67.38 o
 -14   2  25        4.50      -26.87     59.40 o
 -12   2  25        2.35       30.39     68.34 o
 -10   2  25       17.64        3.91    121.12 o
 -25   3  25       35.41       14.62     64.95 o
 -23   3  25        4.64      -58.91     58.91 o
 -21   3  25       27.87      185.66     80.77 o
 -19   3  25        7.90      -26.41     64.50 o
 -17   3  25        1.27      -25.41     61.94 o
 -15   3  25       35.93      135.97    110.96 o
 -28   0  26       10.15        9.38     84.39 o
 -26   0  26       13.37      -15.63     76.58 o
 -24   0  26        2.94       70.33     89.08 o
 -22   0  26       30.84       -4.69     85.96 o
 -20   0  26       21.44      -18.75     82.83 o
 -18   0  26       88.32      117.21     96.90 o
 -16   0  26       24.22       20.32     93.77 o
 -14   0  26        1.49      -10.94     89.08 o
 -27   1  26        7.51       41.92     63.48 o
 -25   1  26        5.48        1.43     60.22 o
 -23   1  26        2.09       -7.78     53.01 o
 -21   1  26        7.27      -10.97     56.33 o
 -19   1  26        0.06       29.78     61.77 o
 -17   1  26        5.83      -23.44     85.96 o
 -15   1  26        3.84       37.51     92.21 o
 
